# Supplementary material for: Dataset of complete genome assembly and analysis of mycobacterium tuberculosis strain SIT745/EAI1-MYS
Source: Data Brief. 2020 Jun 30;31:105949. doi: 10.1016/j.dib.2020.105949 (PMC7339031; doi:10.1016/j.dib.2020.105949)
Supplement: Supplementary file 1 [file mmc1.xml]

<?xml version="1.0" encoding="utf-8" standalone="no"?>
<data>
  <datasets>
    <author>ssuraiya@usm.my</author>
    <type>1</type>
    <dataset>
      <name>Dataset of Complete Genome Assembly and analysis of Mycobacterium tuberculosis Strain SIT745/EAI1-MYS</name>
      <caption />
      <description>The data in this article describes the complete genome assembly and data analysis of Mycobacterium tuberculosis strain SIT745/EAI1-MYS</description>
      <filetype>
        <name />
      </filetype>
      <filesize />
      <source>0</source>
      <sourcename>Original Data</sourcename>
      <access>
        <type>1</type>
        <name>Data available in data repository</name>
        <reponame>Mendeley Data</reponame>
        <PersistentId>10.17632/9kgt46cpdh.1</PersistentId>
        <deeplinkurl> http://dx.doi.org/10.17632/9kgt46cpdh.1</deeplinkurl>
      </access>
    </dataset>
  </datasets>
</data>
