# Supplementary material for: Dataset of complete genome assembly and analysis of mycobacterium tuberculosis strain SIT745/EAI1-MYS
Source: Data Brief. 2020 Jun 30;31:105949. doi: 10.1016/j.dib.2020.105949 (PMC7339031; doi:10.1016/j.dib.2020.105949)
Supplement: Supplementary file 2 [file mmc2.xlsx]

## Sheet: Sheet1
	Lsit of Protein coding genes of M. tuberculosis SIT745/EAI1-MYS strain
	* subcellular localization was predected using TBpred Prediction Server http://crdd.osdd.net/raghava/tbpred/ ** Functional categorization was predicted and classified as in Tuberculist database (http://tuberculist.epfl.ch)
Prot. No.	Prot. Code	Product	Start	End	Length	Strand	subcellular localization *	Functional Category **
0	AYJ03_000005	Chromosomal replication initiator protein DnaA	1	1524	1524	Forward	cytoplasmic	information pathways
1	AYJ03_000010	DNA polymerase III subunit beta	2052	3260	1209	Forward	cytoplasmic	information pathways
2	AYJ03_000015	DNA replication and repair protein RecF	3280	4437	1158	Forward	cytoplasmic	information pathways
3	AYJ03_000020	DUF721 family protein	4434	4997	564	Forward	cytoplasmic	conserved hypotheticals
4	AYJ03_000025	DNA gyrase subunit B	5240	7267	2028	Forward	cytoplasmic	information pathways
5	AYJ03_000030	DNA gyrase subunit A	7302	9818	2517	Forward	cytoplasmic	information pathways
6	AYJ03_000035	hypothetical protein	9914	10828	915	Forward	integral_membrane	cell wall and cell processes
9	AYJ03_000060	Cell wall synthesis protein CwsA	11874	12311	438	Reverse	integral_membrane	cell wall and cell processes
10	AYJ03_000065	Peptidyl-prolyl cis-trans isomerase A	12468	13016	549	Forward	membrane_attached	information pathways
11	AYJ03_000070	PH domain-containing protein	13133	13558	426	Reverse	integral_membrane	cell wall and cell processes
12	AYJ03_000075	Cell division protein CrgA	13714	13995	282	Reverse	integral_membrane	cell wall and cell processes
13	AYJ03_000080	DUF881 domain-containing protein	14089	14877	789	Forward	integral_membrane	cell wall and cell processes
14	AYJ03_000085	Anthranilate synthase component 2	14914	15612	699	Forward	cytoplasmic	intermediary metabolism and respiration
15	AYJ03_000090	Serine/threonine-protein kinase PknB	15590	17470	1881	Reverse	cytoplasmic	regulatory proteins
16	AYJ03_000095	Serine/threonine-protein kinase PknA	17467	18762	1296	Reverse	integral_membrane	regulatory proteins
17	AYJ03_000100	Penicillin-binding protein A	18759	20234	1476	Reverse	integral_membrane	cell wall and cell processes
18	AYJ03_000105	putative FtsW-like protein	20231	21640	1410	Reverse	integral_membrane	cell wall and cell processes
19	AYJ03_000110	PP2C-family Ser/Thr phosphatase	21637	23181	1545	Reverse	SECRETED PROTEIN	regulatory proteins
20	AYJ03_000115	FHA domain-containing protein FhaB	23270	23737	468	Reverse	integral_membrane	regulatory proteins
21	AYJ03_000120	FHA domain-containing protein FhaA	23861	25444	1584	Reverse	cytoplasmic	regulatory proteins
22	AYJ03_000130	Putative monooxygenase	25913	26881	969	Reverse	integral_membrane	conserved hypotheticals
23	AYJ03_000135	Transcriptional regulator WhiB5	27023	27442	420	Reverse	cytoplasmic	regulatory proteins
24	AYJ03_000140	putative HTH-type transcriptional regulator	27595	28365	771	Forward	cytoplasmic	regulatory proteins
25	AYJ03_000145	putative endopeptidase	28362	29207	846	Forward	cytoplasmic	virulence, detoxification, adaptation
26	AYJ03_000150	DUF4226 domain-containing protein	29245	29607	363	Forward	cytoplasmic	conserved hypotheticals
27	AYJ03_000155	DUF4226 domain-containing protein	29722	31068	1434	Forward	cytoplasmic	conserved hypotheticals
28	AYJ03_000160	ESX-1 secretion-associated protein	31189	31506	318	Forward	cytoplasmic	conserved hypotheticals
29	AYJ03_000165	DUF2694 domain-containing protein	31514	31819	306	Forward	cytoplasmic	conserved hypotheticals
30	AYJ03_000170	hypothetical protein	32057	33154	1098	Forward	cytoplasmic	conserved hypotheticals
31	AYJ03_000175	DUF2710 domain-containing protein	33224	33553	330	Forward	cytoplasmic	conserved hypotheticals
33	AYJ03_000185	Putative 8-amino-7-oxononanoate synthase 2	34295	36610	2316	Forward	cytoplasmic	intermediary metabolism and respiration
34	AYJ03_000190	Acyl carrier protein	36607	36870	264	Forward	cytoplasmic	lipid metabolism
35	AYJ03_000195	nuclear transport factor 2 family protein	36867	37262	396	Forward	cytoplasmic	conserved hypotheticals
36	AYJ03_000200	Putative ligase	37259	38947	1689	Forward	cytoplasmic	lipid metabolism
37	AYJ03_000205	TIGR03084 family protein	39056	39829	774	Reverse	cytoplasmic	conserved hypotheticals
38	AYJ03_000210	putative MFS-type transporter	39877	41202	1326	Reverse	integral_membrane	cell wall and cell processes
39	AYJ03_000215	YqgE/AlgH family protein	41304	41912	609	Forward	cytoplasmic	conserved hypotheticals
40	AYJ03_000220	hypothetical protein	42004	42351	348	Reverse	integral_membrane	cell wall and cell processes
41	AYJ03_000225	Proline-rich 28 kDa antigen	42433	43365	933	Reverse	membrane_attached	cell wall and cell processes
42	AYJ03_000230	Leucine--tRNA ligase	43562	46471	2910	Forward	cytoplasmic	information pathways
43	AYJ03_000235	putative HTH-type transcriptional regulator	46581	47207	627	Reverse	cytoplasmic	regulatory proteins
44	AYJ03_000240	putative HTH-type transcriptional regulator	47366	48100	735	Reverse	integral_membrane	regulatory proteins
45	AYJ03_000245	Putative coenzyme F420-dependent oxidoreductase	48233	49027	795	Reverse	cytoplasmic	intermediary metabolism and respiration
46	AYJ03_000250	2-(acetamidomethylene)succinate hydrolase	49043	49939	897	Reverse	cytoplasmic	lipid metabolism
47	AYJ03_000255	Inositol-3-phosphate synthase	50021	51124	1104	Reverse	cytoplasmic	intermediary metabolism and respiration
48	AYJ03_000260	PadR family transcriptional regulator	51185	51727	543	Reverse	cytoplasmic	conserved hypotheticals
49	AYJ03_000265	DUF1707 domain-containing protein	51828	52697	870	Reverse	cytoplasmic	cell wall and cell processes
50	AYJ03_000270	hypothetical protein	52831	53244	414	Forward	cytoplasmic	conserved hypotheticals
51	AYJ03_000275	Penicillin-binding protein 1A	53663	55699	2472	Forward	integral_membrane	cell wall and cell processes
52	AYJ03_000280	DUF2029 domain-containing protein	55696	57378	1683	Forward	integral_membrane	cell wall and cell processes
53	AYJ03_000285	Isonitrile hydratase	57410	57973	639	Forward	cytoplasmic	conserved hypotheticals
54	AYJ03_000290	30S ribosomal protein S6	58192	58482	291	Forward	cytoplasmic	information pathways
55	AYJ03_000295	Single-stranded DNA-binding protein	58586	59080	495	Forward	SECRETED PROTEIN	information pathways
56	AYJ03_000300	30S ribosomal protein S18 1	59122	59376	255	Forward	cytoplasmic	information pathways
57	AYJ03_000305	50S ribosomal protein L9	59409	59867	459	Forward	cytoplasmic	information pathways
58	AYJ03_000310	hypothetical protein	59896	60417	522	Forward	membrane_attached	conserved hypotheticals
59	AYJ03_000315	Replicative DNA helicase	60396	63020	2625	Forward	cytoplasmic	information pathways
60	AYJ03_000320	DUF4433 domain-containing protein	63200	63892	693	Forward	cytoplasmic	conserved hypotheticals
61	AYJ03_000325	hypothetical protein	63909	64967	1059	Forward	cytoplasmic	conserved hypotheticals
62	AYJ03_000330	hypothetical protein	65012	65350	339	Reverse	#N/A	conserved hypotheticals
63	AYJ03_000335	Endoglucanase A	65552	66694	1143	Forward	integral_membrane	intermediary metabolism and respiration
64	AYJ03_000340	putative FAD-linked oxidoreductase YvdP	66923	68362	1440	Forward	membrane_attached	intermediary metabolism and respiration
65	AYJ03_000345	hypothetical protein	68418	68579	162	Forward	#N/A	Conserved hypothetical protein
66	AYJ03_000350	membrane protein	68620	71559	2940	Forward	integral_membrane	cell wall and cell processes
67	AYJ03_000355	antitoxin	71589	71828	240	Forward	#N/A	virulence, detoxification, adaptation
68	AYJ03_000360	Ribonuclease VapC9	71821	72222	402	Forward	integral_membrane	virulence, detoxification, adaptation
69	AYJ03_000365	Isocitrate dehydrogenase [NADP] 2	72274	74511	2238	Reverse	cytoplasmic	intermediary metabolism and respiration
70	AYJ03_000370	HTH-type transcriptional regulator SrpR	74629	75198	570	Reverse	cytoplasmic	regulatory proteins
71	AYJ03_000375	Fatty acyl-CoA reductase	75301	76212	912	Forward	cytoplasmic	intermediary metabolism and respiration
72	AYJ03_000380	L-serine dehydratase	76237	77622	1386	Reverse	cytoplasmic	intermediary metabolism and respiration
73	AYJ03_000385	Serine hydroxymethyltransferase 2	77619	78896	1278	Reverse	cytoplasmic	intermediary metabolism and respiration
74	AYJ03_000390	Group II intron-encoded protein LtrA	79486	80193	726	Forward	cytoplasmic	information pathways
75	AYJ03_000400	putative ABC transporter permease	80624	81673	1050	Forward	integral_membrane	cell wall and cell processes
76	AYJ03_000405	putative ABC transporter ATP-binding protein	81676	82668	993	Forward	cytoplasmic	cell wall and cell processes
77	AYJ03_000410	Imidazolonepropionase	82748	83983	1236	Forward	cytoplasmic	conserved hypotheticals
78	AYJ03_000415	Cystathionine beta-lyase	83996	85168	1173	Forward	cytoplasmic	intermediary metabolism and respiration
79	AYJ03_000420	hypothetical protein	85183	85572	390	Reverse	integral_membrane	cell wall and cell processes
80	AYJ03_000425	Non-heme chloroperoxidase	85636	86466	831	Reverse	cytoplasmic	intermediary metabolism and respiration
81	AYJ03_000430	Transposon Tn10 TetC protein	86528	87133	606	Forward	cytoplasmic	regulatory proteins
82	AYJ03_000435	hypothetical protein	87208	87801	594	Reverse	#N/A	conserved hypotheticals
83	AYJ03_000440	hypothetical protein	87798	88004	207	Reverse	#N/A	conserved hypotheticals
84	AYJ03_000445	Dormancy associated translation inhibitor	88204	89025	822	Forward	integral_membrane	conserved hypotheticals
85	AYJ03_000450	pyridoxamine 5'-phosphate oxidase family protein	89022	89480	459	Forward	cytoplasmic	conserved hypotheticals
86	AYJ03_000455	putative HTH-type transcriptional regulator	89575	89919	345	Forward	cytoplasmic	regulatory proteins
87	AYJ03_000460	Formate hydrogenlyase subunit 7	89924	90403	480	Forward	cytoplasmic	intermediary metabolism and respiration
88	AYJ03_000465	Hydrogenase-4 component B	90400	92322	1923	Forward	integral_membrane	intermediary metabolism and respiration
89	AYJ03_000470	Formate hydrogenlyase subunit 4	92328	93278	951	Forward	integral_membrane	intermediary metabolism and respiration
90	AYJ03_000475	hypothetical protein	93289	93951	663	Forward	integral_membrane	intermediary metabolism and respiration
91	AYJ03_000480	Hydrogenase-4 component B	93951	95417	1467	Forward	integral_membrane	intermediary metabolism and respiration
92	AYJ03_000485	Formate hydrogenlyase subunit 5	95414	96892	1479	Forward	cytoplasmic	intermediary metabolism and respiration
93	AYJ03_000490	hypothetical protein	96927	97601	675	Forward	cytoplasmic	lipid metabolism
94	AYJ03_000495	Demethylrebeccamycin-D-glucose O-methyltransferase	97758	98351	594	Forward	cytoplasmic	intermediary metabolism and respiration
95	AYJ03_000500	DUF2127 domain-containing protein	98480	99250	771	Forward	cytoplasmic	cell wall and cell processes
96	AYJ03_000505	5'-methylthioadenosine/S-adenosylhomocysteine nucleosidase	99684	100451	768	Forward	cytoplasmic	intermediary metabolism and respiration
97	AYJ03_000510	Cation-transporting P-type ATPase A	100583	102868	2286	Forward	integral_membrane	cell wall and cell processes
98	AYJ03_000515	hypothetical protein	102815	103663	849	Reverse	integral_membrane	cell wall and cell processes
100	AYJ03_000525	DUF222 domain-containing protein	104805	105215	411	Reverse	cytoplasmic	insertion seqs and phages
101	AYJ03_000530	putative PPE family protein PPE2	105324	106715	1392	Forward	integral_membrane	PE/PPE
102	AYJ03_000535	Putative dioxygenase	106734	107603	870	Forward	cytoplasmic	intermediary metabolism and respiration
103	AYJ03_000540	hypothetical protein	107600	108151	552	Forward	cytoplasmic	lipid metabolism
104	AYJ03_000545	Putative fatty-acid--CoA ligase FadD10	108156	109778	1623	Forward	cytoplasmic	lipid metabolism
105	AYJ03_000550	acyl carrier protein	109783	110019	237	Forward	cytoplasmic	conserved hypotheticals
106	AYJ03_000555	Dimodular nonribosomal peptide synthase	110001	117539	7539	Forward	cytoplasmic	lipid metabolism
107	AYJ03_000560	cytochrome c oxidase assembly protein	117714	119699	1986	Forward	integral_membrane	cell wall and cell processes
108	AYJ03_000565	Cation-transporting P-type ATPase B	119915	122173	2259	Reverse	integral_membrane	cell wall and cell processes
109	AYJ03_000570	Acetyltransferase Pat	122317	123831	1515	Forward	cytoplasmic	conserved hypotheticals
110	AYJ03_000580	50S ribosomal protein L28	123980	124264	285	Reverse	cytoplasmic	information pathways
111	AYJ03_000585	Putative metal chaperone YciC	124374	125570	1197	Forward	cytoplasmic	conserved hypotheticals
112	AYJ03_000590	putative cation-transporting ATPase I	125643	130541	4899	Reverse	integral_membrane	cell wall and cell processes
113	AYJ03_000595	hypothetical protein	130895	131104	210	Reverse	cytoplasmic	conserved hypotheticals
114	AYJ03_000600	putative PE family protein PE23	131382	132872	1491	Forward	integral_membrane	PE/PPE
115	AYJ03_000605	Rhomboid protease GluP	133020	133769	750	Forward	integral_membrane	cell wall and cell processes
116	AYJ03_000610	O-acetyltransferase OatA	133950	136007	2058	Forward	integral_membrane	intermediary metabolism and respiration
117	AYJ03_000615	GDP-6-deoxy-D-mannose reductase	136289	137245	957	Forward	cytoplasmic	cell wall and cell processes
118	AYJ03_000620	Phosphoheptose isomerase	137319	137909	591	Forward	cytoplasmic	cell wall and cell processes
119	AYJ03_000625	D-glycero-alpha-D-manno-heptose-1,7-bisphosphate 7-phosphatase	137941	138513	573	Forward	cytoplasmic	cell wall and cell processes
120	AYJ03_000630	D-glycero-alpha-D-manno-heptose 7-phosphate kinase	138513	139673	1161	Forward	cytoplasmic	cell wall and cell processes
121	AYJ03_000635	hypothetical protein	139956	140144	189	Forward	#N/A	Conserved hypothetical protein
122	AYJ03_000640	L,D-transpeptidase 1	140267	141022	756	Reverse	integral_membrane	cell wall and cell processes
123	AYJ03_000645	putative hydrogen peroxide-inducible genes activator	141200	142144	945	Forward	cytoplasmic	regulatory proteins
124	AYJ03_000650	Oxalyl-CoA decarboxylase	142128	143876	1749	Reverse	cytoplasmic	intermediary metabolism and respiration
125	AYJ03_000655	putative sulfoacetate--CoA ligase	144049	145626	1629	Forward	integral_membrane	lipid metabolism
126	AYJ03_000660	Elongation factor G-like protein	145627	147771	2145	Reverse	cytoplasmic	information pathways
127	AYJ03_000665	TIGR03668 family PPOX class F420-dependent oxidoreductase	147908	148342	435	Reverse	cytoplasmic	conserved hypotheticals
128	AYJ03_000670	hypothetical protein	148491	148859	369	Forward	cytoplasmic	conserved hypotheticals
129	AYJ03_000675	DNA-binding protein	148856	149224	369	Forward	cytoplasmic	conserved hypotheticals
131	AYJ03_000685	Putative serine protease HhoA	151148	152215	1068	Forward	integral_membrane	intermediary metabolism and respiration
132	AYJ03_000690	Trehalose synthase/amylase TreS	152324	154129	1806	Forward	cytoplasmic	virulence, detoxification, adaptation
133	AYJ03_000695	Maltokinase	154232	155599	1368	Forward	cytoplasmic	virulence, detoxification, adaptation
134	AYJ03_000700	DUF1275 domain-containing protein	155667	156446	780	Forward	integral_membrane	cell wall and cell processes
135	AYJ03_000705	Diacylglycerol acyltransferase/mycolyltransferase Ag85C	156578	157600	1023	Reverse	SECRETED PROTEIN	lipid metabolism
136	AYJ03_000710	putative enoyl-CoA hydratase 1	157847	158302	456	Forward	cytoplasmic	intermediary metabolism and respiration
137	AYJ03_000715	(R)-benzylsuccinyl-CoA dehydrogenase	158315	159658	1344	Reverse	cytoplasmic	lipid metabolism
138	AYJ03_000720	F420-dependent hydroxymycolic acid dehydrogenase	159700	160782	1083	Reverse	integral_membrane	intermediary metabolism and respiration
139	AYJ03_000725	GNAT family N-acetyltransferase	160869	161474	606	Forward	cytoplasmic	intermediary metabolism and respiration
140	AYJ03_000730	Soluble epoxide hydrolase	161771	162673	903	Forward	cytoplasmic	virulence, detoxification, adaptation
141	AYJ03_000735	TetR family transcriptional regulator	162644	163249	606	Reverse	cytoplasmic	regulatory proteins
142	AYJ03_000740	Putative cytochrome P450 138	163366	164691	1326	Forward	integral_membrane	intermediary metabolism and respiration
143	AYJ03_000745	Peptide methionine sulfoxide reductase MsrA	164712	165260	549	Reverse	cytoplasmic	intermediary metabolism and respiration
144	AYJ03_000750	nuclear transport factor 2 family protein	165323	165826	504	Forward	cytoplasmic	conserved hypotheticals
145	AYJ03_000755	dTDP-glucose 4,6-dehydratase	165827	166849	1023	Forward	cytoplasmic	intermediary metabolism and respiration
146	AYJ03_000760	DUF427 domain-containing protein	166910	167290	381	Forward	SECRETED PROTEIN	conserved hypotheticals
147	AYJ03_000765	nuclear transport factor 2 family protein	167271	167681	411	Reverse	cytoplasmic	conserved hypotheticals
148	AYJ03_000770	DNA-3-methyladenine glycosylase 2 family protein	167711	168637	927	Forward	integral_membrane	conserved hypotheticals
149	AYJ03_000775	H(+)/Cl(-) exchange transporter ClcA	168704	170182	1479	Reverse	integral_membrane	cell wall and cell processes
150	AYJ03_000780	HTH-type transcriptional regulator SrpR	170284	171126	843	Forward	integral_membrane	regulatory proteins
151	AYJ03_000785	Putative S-adenosyl-L-methionine-dependent methyltransferase	171215	172168	954	Forward	cytoplasmic	lipid metabolism
152	AYJ03_000790	Putative S-adenosyl-L-methionine-dependent methyltransferase	172211	173143	933	Forward	cytoplasmic	lipid metabolism
153	AYJ03_000795	Coniferyl aldehyde dehydrogenase	173238	174758	1521	Forward	cytoplasmic	intermediary metabolism and respiration
154	AYJ03_000800	Putative short-chain type dehydrogenase/reductase	174833	175693	861	Forward	cytoplasmic	intermediary metabolism and respiration
155	AYJ03_000805	2-haloacrylate reductase	175700	176668	969	Forward	cytoplasmic	intermediary metabolism and respiration
156	AYJ03_000810	hypothetical protein	176665	176952	288	Reverse	membrane_attached	conserved hypotheticals
157	AYJ03_000820	PE family protein PE3	177543	179309	1767	Reverse	integral_membrane	PE/PPE
158	AYJ03_000825	PE family protein PE3	179319	180896	1578	Reverse	integral_membrane	PE/PPE
160	AYJ03_000835	protein-tyrosine-phosphatase	181155	181985	831	Reverse	cytoplasmic	regulatory proteins
161	AYJ03_000840	Acryloyl-CoA reductase (NADH)	181987	183198	1212	Reverse	cytoplasmic	lipid metabolism
163	AYJ03_000850	NAD(P) transhydrogenase subunit alpha part 1	183622	184722	1101	Forward	integral_membrane	intermediary metabolism and respiration
164	AYJ03_000855	NAD(P) transhydrogenase subunit alpha	184723	185055	333	Forward	integral_membrane	intermediary metabolism and respiration
165	AYJ03_000860	NAD(P) transhydrogenase subunit beta	185052	186479	1428	Forward	integral_membrane	intermediary metabolism and respiration
166	AYJ03_000865	hypothetical protein	186495	186623	126	Reverse	SECRETED PROTEIN	conserved hypotheticals
167	AYJ03_000870	HTH-type transcriptional repressor KstR2	186785	187429	645	Forward	integral_membrane	regulatory proteins
168	AYJ03_000875	PE family protein PE3	187433	188839	1407	Reverse	integral_membrane	PE/PPE
169	AYJ03_000880	PE family protein PE3	188931	190439	1509	Reverse	SECRETED PROTEIN	PE/PPE
170	AYJ03_000885	putative FAD-linked oxidoreductase	190607	191956	1350	Forward	cytoplasmic	intermediary metabolism and respiration
171	AYJ03_000890	Alcohol dehydrogenase B	191984	193135	1152	Reverse	integral_membrane	intermediary metabolism and respiration
172	AYJ03_000895	acyl-CoA thioesterase	193117	193572	456	Forward	integral_membrane	conserved hypotheticals
173	AYJ03_000900	cyclase	193626	194111	486	Forward	#N/A	conserved hypotheticals
174	AYJ03_000905	HTH-type transcriptional regulator McbR	194144	194815	672	Reverse	cytoplasmic	regulatory proteins
175	AYJ03_000910	Long-chain-fatty-acid--CoA ligase FadD13	194993	196657	1665	Forward	integral_membrane	lipid metabolism
176	AYJ03_000915	putative phospholipid ABC transporter permease protein MlaE	196861	197658	798	Forward	integral_membrane	virulence, detoxification, adaptation
177	AYJ03_000920	putative phospholipid ABC transporter permease protein MlaE	197660	198529	870	Forward	integral_membrane	virulence, detoxification, adaptation
178	AYJ03_000925	Mce family protein Mce1A	198534	199898	1365	Forward	integral_membrane	virulence, detoxification, adaptation
179	AYJ03_000930	Mce family protein Mce1B	199895	200935	1041	Forward	integral_membrane	virulence, detoxification, adaptation
180	AYJ03_000935	Mce family protein Mce1C	200932	202479	1548	Forward	integral_membrane	virulence, detoxification, adaptation
181	AYJ03_000940	Mce family protein Mce1D	202476	204068	1593	Forward	integral_membrane	virulence, detoxification, adaptation
182	AYJ03_000945	Lipoprotein LprN	204065	205237	1173	Forward	integral_membrane	cell wall and cell processes
183	AYJ03_000950	Mce family protein Mce1F	205231	206778	1548	Forward	integral_membrane	virulence, detoxification, adaptation
184	AYJ03_000955	Mce associated membrane protein	206814	207455	642	Forward	cytoplasmic	cell wall and cell processes
185	AYJ03_000960	Proline-rich antigen	207452	208420	969	Forward	integral_membrane	cell wall and cell processes
186	AYJ03_000965	Mce associated protein	208417	208971	555	Forward	membrane_attached	conserved hypotheticals
187	AYJ03_000970	Mce associated membrane protein	208938	209672	735	Forward	cytoplasmic	cell wall and cell processes
188	AYJ03_000975	hypothetical protein	209703	210812	1110	Reverse	cytoplasmic	cell wall and cell processes
189	AYJ03_000980	DUF3533 domain-containing protein	210892	212250	1359	Reverse	integral_membrane	cell wall and cell processes
190	AYJ03_000985	Putative quercetin 2,3-dioxygenase	212277	213011	735	Reverse	cytoplasmic	conserved hypotheticals
191	AYJ03_000990	ECF RNA polymerase sigma factor SigG	213028	214140	1113	Reverse	integral_membrane	information pathways
192	AYJ03_000995	Monoacylglycerol lipase	214088	214927	840	Forward	integral_membrane	intermediary metabolism and respiration
193	AYJ03_001000	DUF2786 domain-containing protein	214969	215718	750	Forward	integral_membrane	conserved hypotheticals
194	AYJ03_001005	TIGR04338 family metallohydrolase	215715	216224	510	Forward	cytoplasmic	conserved hypotheticals
195	AYJ03_001010	Thermostable beta-glucosidase B	216269	218344	2076	Forward	cytoplasmic	intermediary metabolism and respiration
196	AYJ03_001015	metallothionein MymT	218390	218551	162	Reverse	#N/A	virulence, detoxification, adaptation
197	AYJ03_001020	Putative O-methyltransferase	218705	219367	663	Forward	cytoplasmic	intermediary metabolism and respiration
198	AYJ03_001025	hypothetical protein	219486	219917	432	Forward	integral_membrane	cell wall and cell processes
199	AYJ03_001030	Dihydroxy-acid dehydratase	219996	221723	1728	Reverse	cytoplasmic	intermediary metabolism and respiration
200	AYJ03_001035	Copper-sensing transcriptional repressor RicR	221871	222161	291	Forward	cytoplasmic	conserved hypotheticals
201	AYJ03_001040	Sugar efflux transporter B	222289	223530	1242	Forward	integral_membrane	cell wall and cell processes
202	AYJ03_001045	L,D-transpeptidase 4	223564	224664	1101	Forward	integral_membrane	conserved hypotheticals
203	AYJ03_001050	hypothetical protein	224724	226571	1848	Reverse	cytoplasmic	conserved hypotheticals
204	AYJ03_001055	Multidrug efflux ATP-binding/permease protein	226878	230462	3585	Forward	integral_membrane	cell wall and cell processes
205	AYJ03_001060	Transcriptional regulatory protein DegU	230899	231534	636	Forward	integral_membrane	regulatory proteins
206	AYJ03_001065	putative HTH-type transcriptional regulator	231647	232231	585	Forward	cytoplasmic	regulatory proteins
207	AYJ03_001070	Formate dehydrogenase H	232231	234519	2247	Forward	cytoplasmic	intermediary metabolism and respiration
208	AYJ03_001075	Neutral endopeptidase	234516	236507	1992	Reverse	cytoplasmic	intermediary metabolism and respiration
209	AYJ03_001080	hypothetical protein	236550	237209	660	Forward	cytoplasmic	cell wall and cell processes
210	AYJ03_001085	hypothetical protein	237206	237895	690	Forward	integral_membrane	cell wall and cell processes
211	AYJ03_001090	XRE family transcriptional regulator	237892	238395	504	Reverse	cytoplasmic	conserved hypotheticals
212	AYJ03_001095	Heme uptake protein MmpL11	238392	241292	2901	Reverse	integral_membrane	cell wall and cell processes
213	AYJ03_001100	Heme-binding protein	241514	241924	411	Forward	integral_membrane	cell wall and cell processes
214	AYJ03_001105	flippase-like domain-containing protein	241976	243214	1284	Reverse	integral_membrane	cell wall and cell processes
215	AYJ03_001110	AI-2E family transporter	243384	244487	1104	Forward	integral_membrane	cell wall and cell processes
216	AYJ03_001115	Trehalose monomycolate exporter MmpL3	244484	247318	2835	Reverse	integral_membrane	cell wall and cell processes
217	AYJ03_001120	NYN domain-containing protein	247384	248112	729	Reverse	cytoplasmic	conserved hypotheticals
218	AYJ03_001125	tRNA (guanine-N(7)-)-methyltransferase	248115	248906	792	Reverse	cytoplasmic	intermediary metabolism and respiration
219	AYJ03_001130	hypothetical protein	249038	250123	1086	Forward	cytoplasmic	conserved hypotheticals
220	AYJ03_001135	hypothetical protein	250120	251598	1479	Forward	cytoplasmic	conserved hypotheticals
221	AYJ03_001140	Phosphoenolpyruvate carboxykinase [GTP]	251782	253602	1821	Forward	cytoplasmic	intermediary metabolism and respiration
222	AYJ03_001145	Trifunctional NAD biosynthesis/regulator protein NadR	253669	254640	972	Reverse	cytoplasmic	regulatory proteins
223	AYJ03_001150	Hopanoid C-3 methylase	254637	255950	1332	Reverse	cytoplasmic	intermediary metabolism and respiration
224	AYJ03_001155	Long-chain-fatty-acid--CoA ligase FadD13	256064	257677	1614	Forward	cytoplasmic	lipid metabolism
226	AYJ03_001165	Beta-methylmalyl-CoA dehydratase	258913	259926	1014	Forward	cytoplasmic	intermediary metabolism and respiration
227	AYJ03_001170	Carboxylesterase NlhH	259923	260831	909	Reverse	integral_membrane	intermediary metabolism and respiration
228	AYJ03_001175	Sulfoxide reductase catalytic subunit YedY	260924	262252	1329	Forward	integral_membrane	cell wall and cell processes
229	AYJ03_001180	hypothetical protein	262254	262802	549	Forward	integral_membrane	cell wall and cell processes
230	AYJ03_001185	Carboxylesterase NlhH	262812	264023	1212	Forward	cytoplasmic	intermediary metabolism and respiration
231	AYJ03_001190	Putative diacyglycerol O-acyltransferase	264067	265476	1410	Forward	cytoplasmic	lipid metabolism
232	AYJ03_001195	Carnitinyl-CoA dehydratase	265507	266295	789	Forward	cytoplasmic	lipid metabolism
233	AYJ03_001200	Geranial dehydrogenase	266301	267764	1464	Reverse	integral_membrane	intermediary metabolism and respiration
234	AYJ03_001205	putative methyltransferase	267863	268627	765	Reverse	integral_membrane	intermediary metabolism and respiration
235	AYJ03_001210	GDP-mannose-dependent alpha-(1-6)-phosphatidylinositol monomannoside mannosyltransferase	268663	269817	1155	Forward	integral_membrane	cell wall and cell processes
236	AYJ03_001215	hypothetical protein	269834	271564	1731	Reverse	integral_membrane	cell wall and cell processes
237	AYJ03_001220	Porin PorA	271574	272839	1266	Reverse	cytoplasmic	cell wall and cell processes
238	AYJ03_001225	acyltransferase family protein	273055	274278	1224	Forward	integral_membrane	intermediary metabolism and respiration
239	AYJ03_001230	Ribonuclease VapC51	274306	274986	414	Reverse	integral_membrane	cell wall and cell processes
241	AYJ03_001240	Phosphotriesterase homology protein	274983	275963	981	Reverse	cytoplasmic	lipid metabolism
242	AYJ03_001245	Caffeyl-CoA reductase-Etf complex subunit CarC	276058	277764	1707	Forward	cytoplasmic	lipid metabolism
243	AYJ03_001250	HTH-type transcriptional regulator BetI	277899	278588	690	Forward	cytoplasmic	regulatory proteins
244	AYJ03_001255	R2-like ligand binding oxidase	278585	279529	945	Forward	cytoplasmic	information pathways
245	AYJ03_001260	Succinate-semialdehyde dehydrogenase [NADP(+)] 1	279605	281140	1536	Reverse	cytoplasmic	intermediary metabolism and respiration
246	AYJ03_001265	lipase maturation factor family protein	281166	282614	1449	Reverse	integral_membrane	cell wall and cell processes
247	AYJ03_001270	Alpha-(1->3)-arabinofuranosyltransferase	282649	286851	4203	Reverse	integral_membrane	cell wall and cell processes
248	AYJ03_001275	DUF2613 family protein	286898	287071	174	Reverse	#N/A	cell wall and cell processes
249	AYJ03_001280	Beta-hexosaminidase	287186	288352	1167	Forward	integral_membrane	cell wall and cell processes
250	AYJ03_001285	Fatty acid metabolism regulator protein	288428	289042	615	Forward	integral_membrane	regulatory proteins
251	AYJ03_001290	antitoxin	289104	289337	234	Forward	cytoplasmic	virulence, detoxification, adaptation
252	AYJ03_001295	Ribonuclease VapC24	289345	289782	438	Forward	cytoplasmic	virulence, detoxification, adaptation
253	AYJ03_001300	dehydratase	289812	290654	843	Reverse	cytoplasmic	intermediary metabolism and respiration
254	AYJ03_001305	3-oxoacyl-[acyl-carrier-protein] reductase FabG	290665	292029	1365	Reverse	cytoplasmic	lipid metabolism
255	AYJ03_001310	3-ketoacyl-CoA thiolase	292171	293493	1323	Forward	integral_membrane	lipid metabolism
256	AYJ03_001315	3-methylmercaptopropionyl-CoA dehydrogenase	293798	295633	1836	Reverse	cytoplasmic	lipid metabolism
257	AYJ03_001320	Flavin-dependent monooxygenase, reductase subunit HsaB	296005	296493	489	Forward	integral_membrane	intermediary metabolism and respiration
258	AYJ03_001325	integral membrane protein	296809	298119	1311	Forward	integral_membrane	cell wall and cell processes
259	AYJ03_001330	Fumarate reductase iron-sulfur subunit	298116	298862	747	Reverse	cytoplasmic	intermediary metabolism and respiration
260	AYJ03_001335	Succinate dehydrogenase flavoprotein subunit	298863	300803	1941	Reverse	cytoplasmic	intermediary metabolism and respiration
261	AYJ03_001340	succinate dehydrogenase membrane anchor subunit	300834	301655	822	Reverse	integral_membrane	intermediary metabolism and respiration
262	AYJ03_001345	hypothetical protein	301735	302028	294	Reverse	cytoplasmic	conserved hypotheticals
263	AYJ03_001350	Alpha-crystallin	302173	302652	480	Reverse	cytoplasmic	virulence, detoxification, adaptation
264	AYJ03_001355	Nitrite reductase [NAD(P)H]	302866	305427	2562	Forward	cytoplasmic	intermediary metabolism and respiration
265	AYJ03_001360	Nitrite reductase (NADH) small subunit	305453	305809	357	Forward	SECRETED PROTEIN	intermediary metabolism and respiration
266	AYJ03_001365	Bifunctional adenosylcobalamin biosynthesis protein CobU	305825	306349	525	Reverse	cytoplasmic	intermediary metabolism and respiration
267	AYJ03_001370	Cobyric acid synthase	306374	307858	1485	Reverse	cytoplasmic	intermediary metabolism and respiration
268	AYJ03_001375	putative PPE family protein PPE2	307877	309547	1671	Reverse	integral_membrane	PE/PPE
269	AYJ03_001380	hypothetical protein	310294	310749	456	Reverse	integral_membrane	conserved hypotheticals
270	AYJ03_001385	sirohydrochlorin chelatase	310774	311517	744	Reverse	cytoplasmic	conserved hypotheticals
271	AYJ03_001390	uroporphyrinogen-III synthase	311514	312659	1146	Reverse	cytoplasmic	regulatory proteins
272	AYJ03_001395	Nitrate/nitrite transporter NarK	312759	314168	1410	Reverse	integral_membrane	cell wall and cell processes
273	AYJ03_001400	Aminoglycoside 2'-N-acetyltransferase	314309	314854	546	Reverse	cytoplasmic	virulence, detoxification, adaptation
274	AYJ03_001405	KipI antagonist	314864	315766	903	Reverse	cytoplasmic	conserved hypotheticals
275	AYJ03_001410	Kinase A inhibitor	315783	316415	633	Reverse	cytoplasmic	conserved hypotheticals
276	AYJ03_001415	Fe(3+) dicitrate-binding periplasmic protein	316511	317503	993	Reverse	integral_membrane	cell wall and cell processes
277	AYJ03_001420	Acetophenone carboxylase gamma subunit	317525	321154	3630	Reverse	cytoplasmic	intermediary metabolism and respiration
278	AYJ03_001425	Nitrate/nitrite transporter NarK	321331	322722	1392	Forward	integral_membrane	cell wall and cell processes
279	AYJ03_001430	type II toxin-antitoxin system prevent-host-death family antitoxin	322764	323273	510	Reverse	integral_membrane	conserved hypotheticals
280	AYJ03_001435	Multifunctional non-homologous end joining protein LigD	323338	324531	1194	Reverse	cytoplasmic	conserved hypotheticals
281	AYJ03_001440	Long-chain-fatty-acid--CoA ligase	324567	326249	1683	Forward	cytoplasmic	lipid metabolism
282	AYJ03_001445	Acyl-CoA dehydrogenase FadE34	326266	328461	2196	Reverse	cytoplasmic	lipid metabolism
283	AYJ03_001450	alpha/beta hydrolase	328575	329708	1134	Reverse	cytoplasmic	conserved hypotheticals
284	AYJ03_001455	HTH-type transcriptional repressor KstR2	329705	330325	621	Reverse	integral_membrane	regulatory proteins
285	AYJ03_001460	Metallothiol transferase FosB	330422	331003	582	Forward	cytoplasmic	conserved hypotheticals
286	AYJ03_001465	TetR family transcriptional regulator	330933	331658	726	Reverse	cytoplasmic	regulatory proteins
287	AYJ03_001470	DUF2236 domain-containing protein	331748	332668	921	Forward	cytoplasmic	conserved hypotheticals
288	AYJ03_001475	Ribonuclease VapC25	332708	333136	429	Reverse	integral_membrane	virulence, detoxification, adaptation
290	AYJ03_001490	Triacylglycerol lipase	336560	339073	2541	Reverse	integral_membrane	PE/PPE
291	AYJ03_001495	putative PPE family protein PPE3	339364	340974	1611	Forward	integral_membrane	PE/PPE
292	AYJ03_001500	Putative S-adenosyl-L-methionine-dependent methyltransferase	340998	341906	909	Forward	cytoplasmic	lipid metabolism
293	AYJ03_001505	ESX-3 secretion system protein EccA3	342130	344025	1896	Forward	cytoplasmic	cell wall and cell processes
294	AYJ03_001510	ESX-3 secretion system ATPase EccB3	344022	345638	1617	Forward	integral_membrane	cell wall and cell processes
295	AYJ03_001515	ESX-3 secretion system protein EccC3	345635	349627	3993	Forward	cytoplasmic	cell wall and cell processes
296	AYJ03_001520	PE family immunomodulator PE5	349624	349932	309	Forward	cytoplasmic	PE/PPE
297	AYJ03_001525	PPE family protein PPE4	349935	351476	1542	Forward	integral_membrane	PE/PPE
298	AYJ03_001530	ESAT-6-like protein EsxG	351525	351818	294	Forward	integral_membrane	cell wall and cell processes
299	AYJ03_001535	ESAT-6-like protein EsxH	351848	352138	291	Forward	SECRETED PROTEIN	cell wall and cell processes
300	AYJ03_001540	ESX-3 secretion-associated protein EspG3	352149	353036	888	Forward	cytoplasmic	cell wall and cell processes
301	AYJ03_001545	ESX-3 secretion system protein EccD3	353083	354501	1419	Forward	integral_membrane	cell wall and cell processes
302	AYJ03_001550	Mycosin-3	354498	355883	1386	Forward	integral_membrane	intermediary metabolism and respiration
303	AYJ03_001555	ESX-3 secretion system protein EccE3	355880	356875	996	Forward	integral_membrane	cell wall and cell processes
304	AYJ03_001560	alpha/beta fold hydrolase	356862	358064	1203	Reverse	integral_membrane	conserved hypotheticals
305	AYJ03_001565	putative trans-aconitate 2-methyltransferase	358171	358956	786	Forward	cytoplasmic	intermediary metabolism and respiration
306	AYJ03_001570	Trehalose 2-sulfotransferase	358945	359748	804	Reverse	integral_membrane	conserved hypotheticals
307	AYJ03_001575	Arylsulfatase	359758	361155	1398	Reverse	cytoplasmic	intermediary metabolism and respiration
308	AYJ03_001580	PE-PGRS family protein PE_PGRS33	361334	363109	1776	Forward	integral_membrane	PE/PPE
309	AYJ03_001585	Antitoxin	363252	363479	228	Forward	cytoplasmic	conserved hypotheticals
310	AYJ03_001590	Toxin	363476	363778	303	Forward	integral_membrane	conserved hypotheticals
311	AYJ03_001595	ribbon-helix-helix protein, CopG family	363826	364047	222	Forward	cytoplasmic	virulence, detoxification, adaptation
312	AYJ03_001600	Ribonuclease VapC2	364044	364469	426	Forward	cytoplasmic	virulence, detoxification, adaptation
313	AYJ03_001605	HTH-type transcriptional regulator AcrR	364605	365237	633	Forward	cytoplasmic	regulatory proteins
314	AYJ03_001610	SDR family NAD(P)-dependent oxidoreductase	365234	366142	909	Forward	cytoplasmic	intermediary metabolism and respiration
315	AYJ03_001620	5,6-dimethylbenzimidazole synthase	375914	376585	672	Forward	cytoplasmic	intermediary metabolism and respiration
316	AYJ03_001625	hypothetical protein	376573	377055	483	Reverse	cytoplasmic	conserved hypotheticals
317	AYJ03_001630	phosphatase PAP2 family protein	377113	377829	717	Forward	integral_membrane	cell wall and cell processes
318	AYJ03_001635	hypothetical protein	377931	378587	657	Forward	membrane_attached	cell wall and cell processes
319	AYJ03_001640	Bile acid 7-alpha dehydratase	378657	379148	492	Reverse	cytoplasmic	conserved hypotheticals
320	AYJ03_001645	hypothetical protein	379172	380401	1230	Forward	cytoplasmic	conserved hypotheticals
321	AYJ03_001650	Chaperone protein DnaK	380556	382418	1863	Forward	integral_membrane	conserved hypotheticals
322	AYJ03_001655	hypothetical protein	382490	382876	387	Forward	cytoplasmic	conserved hypotheticals
323	AYJ03_001660	DUF3060 domain-containing protein	382879	383541	663	Reverse	membrane_attached	cell wall and cell processes
324	AYJ03_001665	Glucan endo-1,3-beta-glucosidase A1	383602	384486	885	Forward	integral_membrane	intermediary metabolism and respiration
325	AYJ03_001670	Muconolactone Delta-isomerase	384535	385149	615	Forward	cytoplasmic	intermediary metabolism and respiration
326	AYJ03_001675	Glycerophosphodiester phosphodiesterase, cytoplasmic	385173	385943	771	Reverse	cytoplasmic	intermediary metabolism and respiration
327	AYJ03_001685	ZIP family metal transporter	386305	387099	795	Reverse	#N/A	cell wall and cell processes
328	AYJ03_001690	Pyrrolidone-carboxylate peptidase	387148	387816	669	Forward	integral_membrane	intermediary metabolism and respiration
329	AYJ03_001695	hypothetical protein	387888	388550	663	Forward	integral_membrane	cell wall and cell processes
330	AYJ03_001700	dCTP deaminase	388582	389154	573	Forward	cytoplasmic	intermediary metabolism and respiration
331	AYJ03_001705	UDP-glucose 6-dehydrogenase	389260	390591	1332	Forward	cytoplasmic	intermediary metabolism and respiration
332	AYJ03_001710	Mycothiol S-conjugate amidase	390580	391251	672	Reverse	cytoplasmic	conserved hypotheticals
333	AYJ03_001715	HTH-type transcriptional repressor CzrA	391352	392032	681	Forward	cytoplasmic	regulatory proteins
334	AYJ03_001720	hypothetical protein	392039	392263	225	Forward	cytoplasmic	unknown
335	AYJ03_001725	methyltransferase domain-containing protein	392273	392728	456	Forward	cytoplasmic	unknown
336	AYJ03_001730	Putative cytochrome P450 135A1	392696	394045	1350	Reverse	cytoplasmic	intermediary metabolism and respiration
337	AYJ03_001735	Biofilm operon icaADBC HTH-type negative transcriptional regulator IcaR	394111	394713	603	Forward	cytoplasmic	regulatory proteins
338	AYJ03_001740	Demethylrebeccamycin-D-glucose O-methyltransferase	394694	395320	627	Reverse	cytoplasmic	conserved hypotheticals
339	AYJ03_001745	TetR family transcriptional regulator	395347	396087	741	Reverse	cytoplasmic	conserved hypotheticals
340	AYJ03_001750	Sulfide dehydrogenase [flavocytochrome c] flavoprotein chain	396201	397367	1167	Forward	cytoplasmic	intermediary metabolism and respiration
341	AYJ03_001755	maleylpyruvate isomerase family mycothiol-dependent enzyme	397442	398227	786	Forward	cytoplasmic	conserved hypotheticals
342	AYJ03_001760	nuclear transport factor 2 family protein	398254	398628	375	Forward	cytoplasmic	conserved hypotheticals
343	AYJ03_001765	Glucose-1-phosphate thymidylyltransferase	398658	399524	867	Forward	cytoplasmic	intermediary metabolism and respiration
344	AYJ03_001770	PE domain-containing protein	399535	400050	516	Reverse	integral_membrane	PE/PPE
345	AYJ03_001775	DUF222 domain-containing protein	400192	401703	1536	Forward	membrane_attached	insertion seqs and phages
346	AYJ03_001780	putative aspartate aminotransferase	401873	403162	1290	Reverse	cytoplasmic	intermediary metabolism and respiration
347	AYJ03_001785	Lactate utilization protein A	403193	405841	2649	Reverse	integral_membrane	intermediary metabolism and respiration
348	AYJ03_001790	Spore germination protein GerE	405950	408448	2499	Reverse	cytoplasmic	regulatory proteins
349	AYJ03_001795	hypothetical protein	408634	409173	540	Forward	cytoplasmic	conserved hypotheticals
350	AYJ03_001800	Isoniazid-induced protein IniB	409362	410801	1440	Forward	integral_membrane	cell wall and cell processes
351	AYJ03_001805	Isoniazid-induced protein IniA	410838	412760	1923	Forward	cytoplasmic	cell wall and cell processes
352	AYJ03_001810	Isoniazid-induced protein IniC	412757	414238	1482	Forward	cytoplasmic	cell wall and cell processes
353	AYJ03_001815	hypothetical protein	414381	414941	561	Reverse	membrane_attached	cell wall and cell processes
354	AYJ03_001820	NTP transferase domain-containing protein	415050	415460	411	Forward	cytoplasmic	conserved hypotheticals
355	AYJ03_001825	L-asparagine permease 2	415502	416965	1464	Reverse	integral_membrane	cell wall and cell processes
356	AYJ03_001830	TIGR04255 family protein	417304	418290	987	Forward	cytoplasmic	cell wall and cell processes
357	AYJ03_001835	transcriptional regulator	418293	418946	654	Forward	cytoplasmic	regulatory proteins
358	AYJ03_001840	hypothetical protein	418949	419608	660	Forward	cytoplasmic	conserved hypotheticals
359	AYJ03_001845	Chaperone protein DnaK	419835	421712	1878	Forward	cytoplasmic	virulence, detoxification, adaptation
360	AYJ03_001850	Protein GrpE	421709	422416	708	Forward	cytoplasmic	virulence, detoxification, adaptation
361	AYJ03_001855	Chaperone protein DnaJ 1	422452	423639	1188	Forward	cytoplasmic	virulence, detoxification, adaptation
362	AYJ03_001860	Putative heat shock protein HspR	423639	424019	381	Forward	cytoplasmic	virulence, detoxification, adaptation
363	AYJ03_001870	PPE family protein PPE34	424777	434679	9903	Reverse	integral_membrane	PE/PPE
364	AYJ03_001875	PaaI family thioesterase	434830	435474	645	Reverse	cytoplasmic	conserved hypotheticals
365	AYJ03_001880	Adenylosuccinate synthetase	435471	436769	1299	Reverse	cytoplasmic	intermediary metabolism and respiration
366	AYJ03_001885	peptidase M50	436860	437507	648	Forward	integral_membrane	conserved hypotheticals
367	AYJ03_001890	Putative zinc metalloprotease Rip2	437518	438297	780	Forward	integral_membrane	cell wall and cell processes
368	AYJ03_001895	DUF3151 family protein	438302	438739	438	Reverse	cytoplasmic	conserved hypotheticals
369	AYJ03_001900	hypothetical protein	438822	439649	828	Forward	cytoplasmic	cell wall and cell processes
370	AYJ03_001905	Magnesium transporter MgtE	439871	441253	1383	Forward	cytoplasmic	cell wall and cell processes
371	AYJ03_001910	Fructose-bisphosphate aldolase	441265	442299	1035	Reverse	cytoplasmic	intermediary metabolism and respiration
372	AYJ03_001915	putative membrane protein	442395	443078	684	Forward	integral_membrane	cell wall and cell processes
373	AYJ03_001920	fructose-bisphosphate aldolase	443067	444197	1131	Reverse	cytoplasmic	conserved hypotheticals
374	AYJ03_001925	AAA family ATPase	444222	444815	594	Reverse	integral_membrane	conserved hypotheticals
375	AYJ03_001930	hypothetical protein	444844	445233	390	Reverse	cytoplasmic	conserved hypotheticals
376	AYJ03_001935	VWA domain-containing protein	445314	446525	1212	Reverse	integral_membrane	conserved hypotheticals
377	AYJ03_001940	membrane oxidoreductase	446531	447046	603	Reverse	cytoplasmic	intermediary metabolism and respiration
378	AYJ03_001945	AAA domain-containing protein	447147	448043	897	Reverse	cytoplasmic	intermediary metabolism and respiration
379	AYJ03_001950	Purine catabolism protein PucB	448040	448633	594	Reverse	cytoplasmic	conserved hypotheticals
380	AYJ03_001955	putative xanthine dehydrogenase subunit A	448630	449385	756	Reverse	integral_membrane	conserved hypotheticals
381	AYJ03_001960	Carbon monoxide dehydrogenase large chain	449404	451803	2400	Reverse	cytoplasmic	intermediary metabolism and respiration
382	AYJ03_001965	Carbon monoxide dehydrogenase small chain	451800	452279	480	Reverse	cytoplasmic	intermediary metabolism and respiration
383	AYJ03_001970	Carbon monoxide dehydrogenase medium chain	452294	453154	903	Reverse	cytoplasmic	intermediary metabolism and respiration
384	AYJ03_001975	putative xanthine dehydrogenase subunit A	453230	454372	1143	Reverse	cytoplasmic	conserved hypotheticals
385	AYJ03_001980	putative HTH-type transcriptional regulator	454421	455386	966	Forward	cytoplasmic	regulatory proteins
386	AYJ03_001985	hypothetical protein	455637	455858	222	Forward	membrane_attached	conserved hypotheticals
387	AYJ03_001990	Calcium dodecin	455977	456192	216	Forward	cytoplasmic	cell wall and cell processes
388	AYJ03_001995	tRNA (guanosine(18)-2'-O)-methyltransferase	456268	456819	552	Reverse	cytoplasmic	intermediary metabolism and respiration
389	AYJ03_002000	hypothetical protein	456915	457823	909	Reverse	integral_membrane	conserved hypotheticals
390	AYJ03_002005	Orotate phosphoribosyltransferase	457841	458380	540	Reverse	cytoplasmic	intermediary metabolism and respiration
391	AYJ03_002010	hypothetical protein	458461	459315	855	Reverse	integral_membrane	cell wall and cell processes
392	AYJ03_002015	Chaperone protein ClpB	459456	462002	2547	Reverse	cytoplasmic	virulence, detoxification, adaptation
393	AYJ03_002020	Phenol hydroxylase P5 protein	462135	463307	1173	Forward	cytoplasmic	intermediary metabolism and respiration
394	AYJ03_002025	Putative HTH-type transcriptional regulator	463411	466668	3258	Forward	cytoplasmic	regulatory proteins
396	AYJ03_002035	Formate-dependent phosphoribosylglycinamide formyltransferase	468335	469594	1260	Forward	cytoplasmic	intermediary metabolism and respiration
397	AYJ03_002040	Thiosulfate sulfurtransferase GlpE	469591	470013	423	Forward	cytoplasmic	conserved hypotheticals
398	AYJ03_002045	O-succinylhomoserine sulfhydrylase	470010	471230	1221	Forward	cytoplasmic	intermediary metabolism and respiration
399	AYJ03_002050	NADH dehydrogenase-like protein	471227	472639	1413	Reverse	cytoplasmic	intermediary metabolism and respiration
400	AYJ03_002055	DUF222 domain-containing protein	472781	474106	1326	Forward	cytoplasmic	insertion seqs and phages
401	AYJ03_002060	hypothetical protein	474122	474841	720	Reverse	integral_membrane	cell wall and cell processes
402	AYJ03_002065	hypothetical protein	474940	475344	405	Forward	integral_membrane	conserved hypotheticals
403	AYJ03_002070	hypothetical protein	475350	475742	393	Forward	cytoplasmic	conserved hypotheticals
404	AYJ03_002075	hypothetical protein	475816	476184	369	Forward	membrane_attached	insertion seqs and phages
405	AYJ03_002080	hypothetical protein	476394	476642	249	Forward	#N/A	conserved hypotheticals
406	AYJ03_002085	hypothetical protein	476679	477320	642	Reverse	integral_membrane	cell wall and cell processes
407	AYJ03_002090	D-alanyl-D-alanine carboxypeptidase	477327	478556	1230	Reverse	integral_membrane	cell wall and cell processes
408	AYJ03_002095	Acyl-CoA dehydrogenase	478566	479753	1188	Reverse	cytoplasmic	lipid metabolism
409	AYJ03_002100	DUF3054 family protein	479789	480160	372	Forward	integral_membrane	cell wall and cell processes
410	AYJ03_002105	putative transport protein MmpL1	480355	483231	2877	Reverse	integral_membrane	cell wall and cell processes
411	AYJ03_002110	Siderophore export accessory protein MmpS4	483228	483656	429	Reverse	integral_membrane	cell wall and cell processes
412	AYJ03_002115	Long-chain-fatty-acid--AMP ligase FadD30	483977	485734	1758	Forward	cytoplasmic	lipid metabolism
413	AYJ03_002120	Phenolphthiocerol synthesis polyketide synthase type I Pks15/1	485731	489939	4209	Forward	cytoplasmic	lipid metabolism
414	AYJ03_002125	putative metallo-hydrolase YflN	489887	490705	819	Reverse	cytoplasmic	conserved hypotheticals
415	AYJ03_002130	F420-dependent glucose-6-phosphate dehydrogenase	490783	491793	1011	Forward	cytoplasmic	intermediary metabolism and respiration
416	AYJ03_002135	Phosphate acetyltransferase	491786	493858	2073	Forward	cytoplasmic	intermediary metabolism and respiration
417	AYJ03_002140	Acetate kinase	493851	495008	1158	Forward	cytoplasmic	intermediary metabolism and respiration
418	AYJ03_002145	Serine/threonine-protein kinase PknG	495062	497314	2253	Reverse	cytoplasmic	regulatory proteins
419	AYJ03_002150	ABC transporter glutamine-binding protein GlnH	497314	498300	987	Reverse	integral_membrane	cell wall and cell processes
420	AYJ03_002155	hypothetical protein	498300	499619	1320	Reverse	integral_membrane	cell wall and cell processes
421	AYJ03_002160	Putative 8-oxo-dGTP diphosphatase 3	499713	500366	654	Forward	cytoplasmic	information pathways
422	AYJ03_002165	Thiamine-phosphate synthase	500350	501018	669	Reverse	cytoplasmic	intermediary metabolism and respiration
423	AYJ03_002170	Glycine oxidase	501148	502170	1023	Forward	cytoplasmic	intermediary metabolism and respiration
424	AYJ03_002175	sulfur carrier protein ThiS	502167	502373	207	Forward	cytoplasmic	intermediary metabolism and respiration
425	AYJ03_002180	Thiazole synthase	502366	503124	759	Forward	integral_membrane	intermediary metabolism and respiration
427	AYJ03_002190	putative lipoprotein aminopeptidase LpqL	503496	504998	1503	Forward	cytoplasmic	cell wall and cell processes
428	AYJ03_002195	lipoprotein peptidase LpqM	505086	506582	1497	Forward	cytoplasmic	cell wall and cell processes
429	AYJ03_002200	hypothetical protein	506561	506971	411	Reverse	integral_membrane	cell wall and cell processes
430	AYJ03_002205	alpha/beta hydrolase	507132	507761	630	Reverse	integral_membrane	conserved hypotheticals
431	AYJ03_002210	Hydroxymethylpyrimidine/phosphomethylpyrimidine kinase	507758	508555	798	Reverse	cytoplasmic	intermediary metabolism and respiration
432	AYJ03_002215	Phosphomethylpyrimidine synthase	508582	510225	1644	Reverse	cytoplasmic	intermediary metabolism and respiration
433	AYJ03_002220	hypothetical protein	510377	510652	276	Reverse	cytoplasmic	conserved hypotheticals
434	AYJ03_002225	putative cation-transporting ATPase I	510702	515321	4620	Reverse	integral_membrane	cell wall and cell processes
435	AYJ03_002230	hypothetical protein	515373	515816	444	Reverse	integral_membrane	cell wall and cell processes
436	AYJ03_002235	Exodeoxyribonuclease III	516017	516892	876	Reverse	cytoplasmic	information pathways
437	AYJ03_002240	GCN5-like N-acetyltransferase	516895	517803	909	Reverse	cytoplasmic	intermediary metabolism and respiration
438	AYJ03_002245	Peptide deformylase	517803	518396	594	Reverse	cytoplasmic	information pathways
439	AYJ03_002250	DUF3263 domain-containing protein	518733	519041	309	Forward	cytoplasmic	conserved hypotheticals
440	AYJ03_002255	LytR family transcriptional regulator	519073	519567	495	Forward	cytoplasmic	cell wall and cell processes
441	AYJ03_002260	Superoxide dismutase [Cu-Zn]	519600	520322	723	Forward	membrane_attached	virulence, detoxification, adaptation
442	AYJ03_002265	Putative glutamate--cysteine ligase 2	520324	521454	1131	Forward	cytoplasmic	conserved hypotheticals
443	AYJ03_002270	ATP-dependent protease	521514	522167	654	Forward	cytoplasmic	conserved hypotheticals
444	AYJ03_002275	ATP-dependent zinc metalloprotease FtsH	522347	524533	2187	Reverse	cytoplasmic	cell wall and cell processes
445	AYJ03_002280	CDP-diacylglycerol--serine O-phosphatidyltransferase	524530	525390	861	Reverse	integral_membrane	lipid metabolism
446	AYJ03_002285	Phosphatidylserine decarboxylase proenzyme	525387	526082	696	Reverse	integral_membrane	lipid metabolism
447	AYJ03_002290	Molybdopterin molybdenumtransferase 2	526143	527360	1218	Reverse	integral_membrane	intermediary metabolism and respiration
448	AYJ03_002295	putative oxidoreductase	527379	528314	936	Reverse	cytoplasmic	intermediary metabolism and respiration
449	AYJ03_002300	60 kDa chaperonin 2	528608	530230	1623	Forward	cytoplasmic	virulence, detoxification, adaptation
450	AYJ03_002305	pyridoxamine 5'-phosphate oxidase family protein	530296	530724	429	Reverse	cytoplasmic	conserved hypotheticals
451	AYJ03_002310	putative PPE family protein PPE10	530751	532214	1464	Reverse	integral_membrane	PE/PPE
452	AYJ03_002315	mycothiol transferase	532396	532911	516	Forward	cytoplasmic	conserved hypotheticals
453	AYJ03_002320	Anti-sigma-K factor RskA	533091	533789	699	Reverse	integral_membrane	information pathways
454	AYJ03_002325	ECF RNA polymerase sigma factor SigK	533833	534396	564	Reverse	cytoplasmic	information pathways
455	AYJ03_002330	DUF1295 domain-containing protein	534445	535215	771	Reverse	integral_membrane	cell wall and cell processes
456	AYJ03_002335	Tuberculostearic acid methyltransferase UfaA1	535224	536507	1284	Reverse	cytoplasmic	lipid metabolism
457	AYJ03_002340	DUF1365 family protein	536504	537169	690	Reverse	cytoplasmic	conserved hypotheticals
458	AYJ03_002345	FAD-dependent oxidoreductase	537229	538548	1320	Reverse	cytoplasmic	conserved hypotheticals
459	AYJ03_002350	Siderophore exporter MmpL4	538588	541491	2904	Reverse	integral_membrane	cell wall and cell processes
460	AYJ03_002355	Siderophore export accessory protein MmpS4	541488	541910	423	Reverse	integral_membrane	cell wall and cell processes
461	AYJ03_002360	TetR family transcriptional regulator	542142	542852	711	Forward	cytoplasmic	regulatory proteins
462	AYJ03_002365	putative PPE family protein PPE20	543174	544730	1557	Forward	integral_membrane	PE/PPE
464	AYJ03_002375	DUF5078 domain-containing protein	545375	545821	447	Reverse	SECRETED PROTEIN	conserved hypotheticals
465	AYJ03_002380	Putative enoyl-CoA hydratase EchA13	545889	546803	915	Reverse	cytoplasmic	lipid metabolism
466	AYJ03_002385	type II toxin-antitoxin system PemK/MazF family toxin	547076	547357	282	Reverse	#N/A	virulence, detoxification, adaptation
467	AYJ03_002390	antitoxin MazE	547344	547517	174	Reverse	#N/A	virulence, detoxification, adaptation
468	AYJ03_002395	Prolyl endopeptidase	547586	549607	2031	Reverse	cytoplasmic	intermediary metabolism and respiration
469	AYJ03_002400	putative aldehyde dehydrogenase	549675	551198	1524	Forward	cytoplasmic	intermediary metabolism and respiration
470	AYJ03_002405	DUF779 domain-containing protein	551198	551689	492	Forward	integral_membrane	conserved hypotheticals
471	AYJ03_002410	hypothetical protein	551749	551988	240	Forward	integral_membrane	conserved hypotheticals
472	AYJ03_002415	hypothetical protein	552026	552550	525	Forward	integral_membrane	cell wall and cell processes
473	AYJ03_002420	Dihydrolipoyl dehydrogenase	552614	554008	1395	Forward	cytoplasmic	intermediary metabolism and respiration
474	AYJ03_002425	hypothetical protein	554016	554309	294	Forward	integral_membrane	cell wall and cell processes
475	AYJ03_002430	carboxymuconolactone decarboxylase family protein	554313	554885	573	Reverse	integral_membrane	conserved hypotheticals
476	AYJ03_002435	HTH-type transcriptional regulator RamB	554882	556306	1425	Reverse	cytoplasmic	regulatory proteins
477	AYJ03_002440	acyl-[acyl-carrier-protein] thioesterase	556458	557252	795	Forward	cytoplasmic	conserved hypotheticals
478	AYJ03_002445	Isocitrate lyase 1	557527	558813	1287	Forward	cytoplasmic	intermediary metabolism and respiration
479	AYJ03_002450	3-hydroxybutyryl-CoA dehydrogenase	558895	559755	861	Forward	cytoplasmic	lipid metabolism
480	AYJ03_002455	S-adenosylmethionine-dependent methyltransferase UmaA	559888	560748	861	Forward	cytoplasmic	lipid metabolism
481	AYJ03_002460	Cyclopropane mycolic acid synthase 3	560848	561711	864	Reverse	cytoplasmic	lipid metabolism
482	AYJ03_002465	1,4-dihydroxy-2-naphthoate prenyltransferase	561854	562294	441	Reverse	#N/A	conserved hypotheticals
483	AYJ03_002470	1,4-dihydroxy-2-naphthoate prenyltransferase	562225	562713	489	Reverse	membrane_attached	conserved hypotheticals
484	AYJ03_002475	putative HTH-type transcriptional regulator	562723	563427	705	Reverse	cytoplasmic	regulatory proteins
485	AYJ03_002480	DUF445 family protein	563564	564934	1371	Forward	cytoplasmic	cell wall and cell processes
486	AYJ03_002485	putative HTH-type transcriptional regulator	565021	565443	423	Forward	cytoplasmic	regulatory proteins
487	AYJ03_002490	Heparin-binding hemagglutinin	565797	566396	600	Forward	cytoplasmic	cell wall and cell processes
488	AYJ03_002495	DUF2516 family protein	566508	566771	264	Forward	integral_membrane	cell wall and cell processes
489	AYJ03_002500	DUF2599 domain-containing protein	566776	567222	447	Forward	cytoplasmic	cell wall and cell processes
490	AYJ03_002505	Deoxyribose-phosphate aldolase	567222	567896	675	Forward	cytoplasmic	intermediary metabolism and respiration
491	AYJ03_002510	DUF2993 domain-containing protein	567921	568967	1047	Reverse	integral_membrane	cell wall and cell processes
492	AYJ03_002515	Hydrolase	568964	569806	843	Reverse	cytoplasmic	intermediary metabolism and respiration
493	AYJ03_002520	DUF2505 family protein	569988	570512	525	Reverse	integral_membrane	conserved hypotheticals
494	AYJ03_002525	UDP-N-acetylenolpyruvoylglucosamine reductase	570539	571648	1110	Forward	cytoplasmic	cell wall and cell processes
495	AYJ03_002530	L,D-transpeptidase 5	571710	573065	1356	Forward	cytoplasmic	cell wall and cell processes
496	AYJ03_002535	putative oxidoreductase	573046	573801	756	Reverse	cytoplasmic	intermediary metabolism and respiration
497	AYJ03_002540	Transcriptional regulator	573984	575300	1317	Forward	integral_membrane	regulatory proteins
498	AYJ03_002545	D-inositol 3-phosphate glycosyltransferase	575348	576790	1443	Forward	cytoplasmic	intermediary metabolism and respiration
499	AYJ03_002550	YbjN domain-containing protein	576787	577338	552	Forward	cytoplasmic	conserved hypotheticals
500	AYJ03_002555	Arginine exporter protein ArgO	577664	578269	606	Forward	integral_membrane	cell wall and cell processes
501	AYJ03_002560	2,3-bisphosphoglycerate-dependent phosphoglycerate mutase	578426	579175	750	Forward	cytoplasmic	intermediary metabolism and respiration
502	AYJ03_002565	Sensor-like histidine kinase senX3	579349	580581	1233	Forward	integral_membrane	regulatory proteins
503	AYJ03_002570	Sensory transduction protein regX3	580809	581492	684	Forward	cytoplasmic	regulatory proteins
504	AYJ03_002575	putative GMC-type oxidoreductase	581489	583378	1890	Reverse	cytoplasmic	intermediary metabolism and respiration
505	AYJ03_002580	hypothetical protein	583375	583704	330	Reverse	#N/A	conserved hypotheticals
506	AYJ03_002585	hypothetical protein	583701	584690	990	Reverse	cytoplasmic	conserved hypotheticals
507	AYJ03_002590	putative HTH-type transcriptional regulator	584695	585423	729	Forward	cytoplasmic	regulatory proteins
508	AYJ03_002595	hypothetical protein	585424	586314	891	Reverse	cytoplasmic	conserved hypotheticals
509	AYJ03_002600	Guanosine-5'-triphosphate,3'-diphosphate pyrophosphatase	586394	587380	987	Forward	cytoplasmic	conserved hypotheticals
510	AYJ03_002605	hypothetical protein	587377	588309	933	Forward	integral_membrane	cell wall and cell processes
511	AYJ03_002610	TIM barrel protein	588325	589167	843	Forward	cytoplasmic	conserved hypotheticals
512	AYJ03_002615	thioesterase family protein	589183	590058	876	Forward	cytoplasmic	conserved hypotheticals
513	AYJ03_002620	Pyrroline-5-carboxylate reductase	590083	590970	888	Forward	cytoplasmic	intermediary metabolism and respiration
514	AYJ03_002625	Putative DNA-binding proteinA	591111	591347	237	Forward	#N/A	conserved hypotheticals
516	AYJ03_002635	UDP-glucose 4-epimerase	591654	592784	1131	Forward	cytoplasmic	intermediary metabolism and respiration
517	AYJ03_002640	hypothetical protein	592791	593867	1077	Forward	cytoplasmic	conserved hypotheticals
518	AYJ03_002645	Cyclopropane mycolic acid synthase 2	593871	594779	909	Reverse	cytoplasmic	lipid metabolism
519	AYJ03_002650	hypothetical protein	594802	595302	501	Reverse	cytoplasmic	conserved hypotheticals
520	AYJ03_002655	Phosphoserine phosphatase SerB1	595464	596585	1122	Reverse	integral_membrane	intermediary metabolism and respiration
521	AYJ03_002660	putative transport accessory protein MmpS2	596759	597202	444	Forward	integral_membrane	cell wall and cell processes
522	AYJ03_002665	putative transport protein MmpL2	597199	600105	2907	Forward	integral_membrane	cell wall and cell processes
523	AYJ03_002670	glutaredoxin family protein	600098	600391	294	Forward	cytoplasmic	conserved hypotheticals
524	AYJ03_002675	Glutamyl-tRNA reductase	600441	601847	1407	Forward	cytoplasmic	intermediary metabolism and respiration
525	AYJ03_002680	Porphobilinogen deaminase	601857	602786	930	Forward	cytoplasmic	intermediary metabolism and respiration
526	AYJ03_002685	Uroporphyrinogen-III C-methyltransferase	602819	604516	1698	Forward	integral_membrane	intermediary metabolism and respiration
527	AYJ03_002690	Delta-aminolevulinic acid dehydratase	604602	605591	990	Forward	cytoplasmic	intermediary metabolism and respiration
528	AYJ03_002695	DUF3093 domain-containing protein	605604	606152	549	Forward	integral_membrane	cell wall and cell processes
529	AYJ03_002700	hypothetical protein	606149	606448	300	Forward	integral_membrane	cell wall and cell processes
530	AYJ03_002705	DUF222 domain-containing protein	606551	608062	1536	Forward	membrane_attached	insertion seqs and phages
531	AYJ03_002710	STAS domain-containing protein	608059	608535	477	Reverse	cytoplasmic	information pathways
532	AYJ03_002715	acyltransferase family protein	608746	610056	1311	Forward	integral_membrane	intermediary metabolism and respiration
533	AYJ03_002720	SGNH/GDSL hydrolase family protein	610188	610883	696	Forward	cytoplasmic	cell wall and cell processes
534	AYJ03_002725	hypothetical protein	611172	612074	903	Reverse	integral_membrane	cell wall and cell processes
537	AYJ03_002740	GABA permease	613038	614342	1386	Forward	integral_membrane	cell wall and cell processes
538	AYJ03_002745	nitroreductase family deazaflavin-dependent oxidoreductase	614326	614721	396	Reverse	integral_membrane	conserved hypotheticals
539	AYJ03_002750	Glutamate-1-semialdehyde 2,1-aminomutase	614835	616223	1389	Forward	integral_membrane	intermediary metabolism and respiration
540	AYJ03_002755	Phosphoserine phosphatase 1	616223	616831	609	Forward	cytoplasmic	conserved hypotheticals
541	AYJ03_002760	Thiol:disulfide interchange protein DsbE	616846	617496	651	Forward	membrane_attached	intermediary metabolism and respiration
542	AYJ03_002765	cytochrome c biogenesis protein CcdA	617493	618272	780	Forward	integral_membrane	intermediary metabolism and respiration
543	AYJ03_002770	Cytochrome c biogenesis protein Ccs1	618305	619894	1590	Forward	integral_membrane	cell wall and cell processes
544	AYJ03_002775	Cytochrome c biogenesis protein CcsA	619891	620865	975	Forward	integral_membrane	intermediary metabolism and respiration
545	AYJ03_002780	ESX-1 secretion-associated protein EspI	620907	622124	1218	Forward	cytoplasmic	conserved hypotheticals
546	AYJ03_002785	hypothetical protein	622121	622282	162	Reverse	#N/A	conserved hypotheticals
547	AYJ03_002790	DUF4229 domain-containing protein	622329	622646	318	Forward	integral_membrane	cell wall and cell processes
548	AYJ03_002795	putative PE family protein PE23	622793	624577	1785	Forward	integral_membrane	PE/PPE
549	AYJ03_002800	3-oxoacyl-[acyl-carrier-protein] synthase 3	624473	625480	1008	Reverse	cytoplasmic	lipid metabolism
550	AYJ03_002805	1,4-dihydroxy-2-naphthoate octaprenyltransferase	625562	626440	879	Reverse	integral_membrane	intermediary metabolism and respiration
551	AYJ03_002810	S-methyl-5'-thioadenosine phosphorylase	626457	627251	795	Forward	cytoplasmic	intermediary metabolism and respiration
552	AYJ03_002815	dTDP-L-rhamnose 4-epimerase	627248	628288	1041	Forward	cytoplasmic	intermediary metabolism and respiration
553	AYJ03_002820	hypothetical protein	628298	629731	1434	Reverse	integral_membrane	cell wall and cell processes
554	AYJ03_002825	hypothetical protein	630040	631686	1647	Forward	integral_membrane	cell wall and cell processes
555	AYJ03_002830	putative glycosyltransferase	631743	632375	633	Forward	cytoplasmic	intermediary metabolism and respiration
556	AYJ03_002835	DUF2064 domain-containing protein	632372	633034	663	Forward	cytoplasmic	conserved hypotheticals
557	AYJ03_002840	integral membrane protein	633055	634404	1350	Reverse	integral_membrane	cell wall and cell processes
558	AYJ03_002845	putative 2-succinylbenzoate--CoA ligase	634416	635504	1143	Reverse	cytoplasmic	intermediary metabolism and respiration
559	AYJ03_002850	DUF3349 domain-containing protein	635573	635875	303	Reverse	cytoplasmic	conserved hypotheticals
560	AYJ03_002855	hypothetical protein	635935	636213	279	Reverse	integral_membrane	cell wall and cell processes
561	AYJ03_002860	Low-affinity inorganic phosphate transporter 1	636210	637463	1254	Reverse	integral_membrane	cell wall and cell processes
562	AYJ03_002865	VOC family protein	637583	637969	387	Reverse	cytoplasmic	conserved hypotheticals
563	AYJ03_002870	Fatty acyl-CoA reductase	638032	638916	885	Reverse	integral_membrane	intermediary metabolism and respiration
564	AYJ03_002875	1,4-dihydroxy-2-naphthoyl-CoA synthase	639012	639956	903	Reverse	cytoplasmic	intermediary metabolism and respiration
565	AYJ03_002880	Ribonuclease VapC3	640228	640641	414	Reverse	cytoplasmic	virulence, detoxification, adaptation
566	AYJ03_002885	antitoxin VapB3	640638	640904	267	Reverse	cytoplasmic	virulence, detoxification, adaptation
567	AYJ03_002890	Long-chain-fatty-acid--CoA ligase	641096	642811	1716	Reverse	integral_membrane	lipid metabolism
568	AYJ03_002895	N-substituted formamide deformylase	642889	644493	1605	Forward	cytoplasmic	conserved hypotheticals
569	AYJ03_002900	o-succinylbenzoate synthase	644490	645470	981	Forward	cytoplasmic	intermediary metabolism and respiration
570	AYJ03_002905	Putative non-heme bromoperoxidase BpoC	645467	646255	789	Forward	cytoplasmic	virulence, detoxification, adaptation
571	AYJ03_002910	2-succinyl-5-enolpyruvyl-6-hydroxy-3-cyclohexene-1-carboxylate synthase	646298	647962	1665	Forward	integral_membrane	Intermediary metabolism and respiration
572	AYJ03_002915	hypothetical protein	647959	648474	516	Forward	integral_membrane	cell wall and cell processes
573	AYJ03_002920	GDP-mannose-dependent alpha-mannosyltransferase	648536	649672	1137	Forward	integral_membrane	lipid metabolism
574	AYJ03_002925	Demethylmenaquinone methyltransferase	649689	650393	705	Forward	cytoplasmic	intermediary metabolism and respiration
575	AYJ03_002930	DUF732 domain-containing protein	650407	650745	339	Reverse	integral_membrane	cell wall and cell processes
576	AYJ03_002935	Aklanonic acid methyltransferase DauC	650779	651504	726	Reverse	cytoplasmic	intermediary metabolism and respiration
577	AYJ03_002940	Menaquinone reductase	651529	652755	1227	Reverse	cytoplasmic	intermediary metabolism and respiration
578	AYJ03_002945	Heptaprenyl diphosphate synthase component 2	652771	653778	1008	Forward	cytoplasmic	intermediary metabolism and respiration
579	AYJ03_002950	Protease HtpX	653879	654739	861	Forward	integral_membrane	virulence, detoxification, adaptation
580	AYJ03_002955	putative glycerol-3-phosphate dehydrogenase 2 [NAD(P)+]	654924	655949	1026	Reverse	cytoplasmic	lipid metabolism
581	AYJ03_002960	FAD-containing monooxygenase EthA	656010	657470	1461	Reverse	cytoplasmic	intermediary metabolism and respiration
582	AYJ03_002965	YajQ family cyclic di-GMP-binding protein	657548	658039	492	Reverse	cytoplasmic	conserved hypotheticals
583	AYJ03_002975	3-hydroxy-5-methyl-1-naphthoate 3-O-methyltransferase	658321	659340	1020	Forward	cytoplasmic	intermediary metabolism and respiration
584	AYJ03_002980	Putative cytochrome P450 135B1	659450	660868	1419	Forward	cytoplasmic	intermediary metabolism and respiration
585	AYJ03_002985	DUF1918 domain-containing protein	661003	661269	267	Forward	cytoplasmic	conserved hypotheticals
586	AYJ03_002990	Vitamin B12-dependent ribonucleoside-diphosphate reductase	661295	663373	2079	Forward	cytoplasmic	information pathways
587	AYJ03_002995	Putative phosphoribosyl transferase	663487	664818	1332	Reverse	cytoplasmic	conserved hypotheticals
588	AYJ03_003000	hypothetical protein	665042	665383	342	Reverse	membrane_attached	conserved hypotheticals
590	AYJ03_003010	Nicotinate phosphoribosyltransferase pncB2	665851	667242	1392	Reverse	cytoplasmic	intermediary metabolism and respiration
591	AYJ03_003015	putative polyglutamine synthesis accessory protein	667252	668394	1143	Reverse	cytoplasmic	conserved hypotheticals
592	AYJ03_003020	6-hydroxynicotinate 3-monooxygenase	668579	669745	1167	Reverse	cytoplasmic	intermediary metabolism and respiration
593	AYJ03_003025	HTH-type transcriptional regulator	669848	671152	1305	Forward	cytoplasmic	regulatory proteins
594	AYJ03_003030	Putative glyoxylase CFP32	671166	671951	786	Forward	SECRETED PROTEIN	conserved hypotheticals
595	AYJ03_003035	PE-PGRS family protein PE_PGRS16	671996	675916	3921	Reverse	membrane_attached	PE/PPE
596	AYJ03_003040	hypothetical protein	676238	676996	759	Forward	cytoplasmic	conserved hypotheticals
597	AYJ03_003045	hypothetical protein	677125	677616	492	Reverse	cytoplasmic	conserved hypotheticals
598	AYJ03_003050	ribbon-helix-helix protein, CopG family	677710	677925	216	Forward	cytoplasmic	virulence, detoxification, adaptation
599	AYJ03_003055	Ribonuclease VapC26	677922	678329	408	Forward	cytoplasmic	virulence, detoxification, adaptation
600	AYJ03_003060	hypothetical protein	678389	679075	687	Reverse	membrane_attached	cell wall and cell processes
601	AYJ03_003065	glycosidase	679229	681862	2634	Forward	integral_membrane	cell wall and cell processes
602	AYJ03_003070	TIGR00374 family protein	681885	684272	2388	Reverse	integral_membrane	cell wall and cell processes
603	AYJ03_003075	HTH-type transcriptional regulator Mce2R	684410	685132	723	Forward	cytoplasmic	regulatory proteins
604	AYJ03_003080	putative phospholipid ABC transporter permease protein MlaE	685129	685926	798	Forward	integral_membrane	virulence, detoxification, adaptation
605	AYJ03_003085	putative phospholipid ABC transporter permease protein MlaE	685928	686815	888	Forward	integral_membrane	virulence, detoxification, adaptation
606	AYJ03_003090	Mce family protein Mce2A	686821	688035	1215	Forward	integral_membrane	virulence, detoxification, adaptation
607	AYJ03_003100	Mce family protein Mce2C	689059	690504	1446	Forward	integral_membrane	virulence, detoxification, adaptation
608	AYJ03_003105	Mce family protein Mce2D	690501	692027	1527	Forward	integral_membrane	virulence, detoxification, adaptation
609	AYJ03_003110	Lipoprotein LprN	692024	693232	1209	Forward	cytoplasmic	cell wall and cell processes
610	AYJ03_003115	Mce family protein Mce2F	693237	694787	1551	Forward	membrane_attached	virulence, detoxification, adaptation
611	AYJ03_003120	Toxin VapC4	694839	695231	393	Reverse	cytoplasmic	virulence, detoxification, adaptation
612	AYJ03_003125	Antitoxin VapB4	695228	695485	258	Reverse	cytoplasmic	virulence, detoxification, adaptation
613	AYJ03_003130	DUF4143 domain-containing protein	695668	696903	1236	Reverse	cytoplasmic	conserved hypotheticals
614	AYJ03_003135	Ribonuclease VapC27	697154	697567	414	Reverse	integral_membrane	virulence, detoxification, adaptation
615	AYJ03_003140	AbrB/MazE/SpoVT family DNA-binding domain-containing protein	697564	697800	237	Reverse	integral_membrane	virulence, detoxification, adaptation
616	AYJ03_003145	Sensor histidine kinase component HK1	697904	698410	507	Reverse	cytoplasmic	regulatory proteins
617	AYJ03_003150	Sensor histidine kinase component HK2	698524	698994	471	Reverse	cytoplasmic	regulatory proteins
618	AYJ03_003155	Transcriptional regulatory protein TcrA	699038	699799	762	Reverse	cytoplasmic	regulatory proteins
619	AYJ03_003160	hypothetical protein	699856	700167	312	Forward	cytoplasmic	cell wall and cell processes
620	AYJ03_003165	DUF1259 domain-containing protein	700239	701189	951	Forward	cytoplasmic	cell wall and cell processes
621	AYJ03_003170	IS607-like element IS1536 family transposase	701430	702014	585	Forward	cytoplasmic	insertion seqs and phages
623	AYJ03_003180	hypothetical protein	702813	703199	387	Forward	cytoplasmic	conserved hypotheticals
624	AYJ03_003185	Antitoxin VapB28	703244	703489	246	Forward	integral_membrane	virulence, detoxification, adaptation
625	AYJ03_003190	Ribonuclease VapC28	703486	703887	402	Forward	cytoplasmic	virulence, detoxification, adaptation
626	AYJ03_003195	hypothetical protein	703830	704057	228	Forward	#N/A	conserved hypotheticals
629	AYJ03_003210	hypothetical protein	704752	705909	1158	Reverse	cytoplasmic	conserved hypotheticals
630	AYJ03_003215	DUF4926 domain-containing protein	705961	706182	222	Reverse	cytoplasmic	conserved hypotheticals
631	AYJ03_003220	hypothetical protein	706324	706929	606	Forward	cytoplasmic	conserved hypotheticals
632	AYJ03_003225	hypothetical protein	706948	709515	2568	Reverse	cytoplasmic	conserved hypotheticals
633	AYJ03_003230	hypothetical protein	709356	710348	750	Forward	integral_membrane	conserved hypotheticals
634	AYJ03_003235	hypothetical protein	710345	710587	243	Forward	integral_membrane	cell wall and cell processes
636	AYJ03_003245	antitoxin	710782	711009	228	Forward	#N/A	virulence, detoxification, adaptation
637	AYJ03_003250	Ribonuclease VapC29	711006	711407	402	Forward	integral_membrane	virulence, detoxification, adaptation
638	AYJ03_003260	Galactokinase	712716	713807	1092	Forward	cytoplasmic	intermediary metabolism and respiration
639	AYJ03_003265	hypothetical protein	714202	715266	1065	Forward	cytoplasmic	cell wall and cell processes
640	AYJ03_003270	DUF732 domain-containing protein	715370	716317	948	Forward	cytoplasmic	cell wall and cell processes
641	AYJ03_003275	Antitoxin VapB30	716410	716664	255	Forward	cytoplasmic	virulence, detoxification, adaptation
642	AYJ03_003280	Ribonuclease VapC30	716664	717059	396	Forward	cytoplasmic	virulence, detoxification, adaptation
643	AYJ03_003285	TVP38/TMEM64 family membrane protein	717153	717893	741	Reverse	integral_membrane	cell wall and cell processes
644	AYJ03_003290	Putative antitoxin VapB5	718025	718285	261	Forward	cytoplasmic	virulence, detoxification, adaptation
645	AYJ03_003295	Ribonuclease VapC5	718282	718689	408	Forward	cytoplasmic	virulence, detoxification, adaptation
646	AYJ03_003300	hypothetical protein	718761	719912	1152	Reverse	integral_membrane	conserved hypotheticals
647	AYJ03_003305	RecBCD enzyme subunit RecD	720005	721732	1728	Reverse	cytoplasmic	information pathways
648	AYJ03_003310	RecBCD enzyme subunit RecB	721729	725013	3285	Reverse	cytoplasmic	information pathways
649	AYJ03_003315	RecBCD enzyme subunit RecC	725013	728306	3294	Reverse	cytoplasmic	information pathways
650	AYJ03_003320	putative enoyl-CoA hydratase echA17	728583	729278	696	Reverse	cytoplasmic	lipid metabolism
651	AYJ03_003325	hypothetical protein	729327	730166	840	Reverse	cytoplasmic	cell wall and cell processes
652	AYJ03_003330	putative polyketide biosynthesis zinc-dependent hydrolase BaeB	730320	731033	714	Reverse	cytoplasmic	virulence, detoxification, adaptation
653	AYJ03_003335	type II toxin-antitoxin system VapB family antitoxin	731113	731364	252	Forward	#N/A	conserved hypotheticals
654	AYJ03_003350	50S ribosomal protein L33	731712	731879	168	Forward	#N/A	information pathways
655	AYJ03_003355	(3R)-hydroxyacyl-ACP dehydratase subunit HadA	731930	732406	477	Forward	cytoplasmic	intermediary metabolism and respiration
656	AYJ03_003360	(R)-specific enoyl-CoA hydratase	732393	732821	429	Forward	cytoplasmic	intermediary metabolism and respiration
657	AYJ03_003365	(3R)-hydroxyacyl-ACP dehydratase subunit HadC	732825	733325	501	Forward	cytoplasmic	intermediary metabolism and respiration
658	AYJ03_003375	Protein translocase subunit SecE	733737	734222	486	Forward	cytoplasmic	cell wall and cell processes
659	AYJ03_003380	Transcription termination/antitermination protein NusG	734254	734970	717	Forward	cytoplasmic	information pathways
660	AYJ03_003385	50S ribosomal protein L11	735022	735450	429	Forward	cytoplasmic	information pathways
661	AYJ03_003390	50S ribosomal protein L1	735517	736224	708	Forward	cytoplasmic	information pathways
662	AYJ03_003395	Hydroxymycolate synthase MmaA4	736298	737203	906	Reverse	cytoplasmic	lipid metabolism
663	AYJ03_003400	Methoxy mycolic acid synthase MmaA3	737268	738149	882	Reverse	cytoplasmic	lipid metabolism
664	AYJ03_003405	Cyclopropane mycolic acid synthase MmaA2	738297	739160	864	Reverse	cytoplasmic	lipid metabolism
665	AYJ03_003410	Mycolic acid methyltransferase MmaA1	739327	740187	861	Reverse	cytoplasmic	lipid metabolism
666	AYJ03_003415	Aclacinomycin methylesterase RdmC	740234	741139	906	Reverse	integral_membrane	intermediary metabolism and respiration
667	AYJ03_003420	putative protein kinase UbiB	741151	742617	1467	Reverse	cytoplasmic	conserved hypotheticals
668	AYJ03_003425	Mannosylglycerate hydrolase	742719	746366	3792	Forward	cytoplasmic	intermediary metabolism and respiration
669	AYJ03_003430	malonyl CoA-ACP transacylase	746363	747037	675	Forward	integral_membrane	lipid metabolism
670	AYJ03_003435	N-acetylmannosamine kinase	747037	747945	909	Forward	cytoplasmic	intermediary metabolism and respiration
671	AYJ03_003440	50S ribosomal protein L10	748276	748812	537	Forward	cytoplasmic	information pathways
672	AYJ03_003445	50S ribosomal protein L7/L12	748849	749241	393	Forward	cytoplasmic	information pathways
673	AYJ03_003450	TetR family transcriptional regulator	749234	749929	696	Reverse	cytoplasmic	regulatory proteins
674	AYJ03_003455	Carotenoid cleavage oxygenase	750000	751505	1506	Forward	cytoplasmic	intermediary metabolism and respiration
675	AYJ03_003460	putative ribonucleotide transport ATP-binding protein mkl	751517	752596	1080	Forward	integral_membrane	cell wall and cell processes
676	AYJ03_003465	ribonuclease VapC6	752984	753367	384	Reverse	cytoplasmic	virulence, detoxification, adaptation
677	AYJ03_003470	type II toxin-antitoxin system VapB family antitoxin	753462	753617	156	Reverse	cytoplasmic	virulence, detoxification, adaptation
678	AYJ03_003475	CPBP family intramembrane metalloprotease	753693	754409	717	Reverse	integral_membrane	cell wall and cell processes
679	AYJ03_003480	type II toxin-antitoxin system PemK/MazF family toxin	754685	754993	309	Reverse	cytoplasmic	virulence, detoxification, adaptation
680	AYJ03_003485	ribbon-helix-helix protein, CopG family	754980	755225	246	Reverse	cytoplasmic	virulence, detoxification, adaptation
681	AYJ03_003490	tRNA(fMet)-specific endonuclease VapC	755335	755772	438	Reverse	cytoplasmic	virulence, detoxification, adaptation
682	AYJ03_003495	CopG family transcriptional regulator	755769	756023	369	Reverse	cytoplasmic	virulence, detoxification, adaptation
683	AYJ03_003500	Arylsulfatase	756137	758500	2364	Forward	cytoplasmic	intermediary metabolism and respiration
684	AYJ03_003505	antitoxin	758532	758804	273	Forward	cytoplasmic	virulence, detoxification, adaptation
685	AYJ03_003510	Ribonuclease VapC5	758801	759139	339	Forward	integral_membrane	virulence, detoxification, adaptation
686	AYJ03_003515	hypothetical protein	759136	759309	174	Forward	cytoplasmic	cell wall and cell processes
687	AYJ03_003520	DNA-directed RNA polymerase subunit beta	759807	763325	3519	Forward	cytoplasmic	information pathways
688	AYJ03_003525	DNA-directed RNA polymerase subunit beta'	763370	767320	3951	Forward	cytoplasmic	information pathways
690	AYJ03_003535	Neutral ceramidase	767684	769597	1914	Reverse	cytoplasmic	intermediary metabolism and respiration
691	AYJ03_003540	putative endonuclease 4	769792	770550	759	Forward	cytoplasmic	information pathways
692	AYJ03_003545	polyhydroxybutyrate depolymerase	770582	771424	843	Forward	cytoplasmic	cell wall and cell processes
693	AYJ03_003550	Putative acyl-CoA dehydrogenase AidB	771484	773112	1629	Forward	cytoplasmic	lipid metabolism
694	AYJ03_003555	Putative enoyl-CoA hydratase EchA13	773123	774061	939	Forward	cytoplasmic	lipid metabolism
695	AYJ03_003560	PaaX domain-containing protein, C- domain protein	774064	774786	723	Forward	cytoplasmic	conserved hypotheticals
696	AYJ03_003565	Short-chain-enoyl-CoA hydratase	774783	775574	792	Forward	cytoplasmic	lipid metabolism
697	AYJ03_003570	Siderophore exporter MmpL5	775586	778480	2895	Reverse	integral_membrane	cell wall and cell processes
698	AYJ03_003575	Siderophore export accessory protein MmpS5	778477	778905	429	Reverse	integral_membrane	cell wall and cell processes
699	AYJ03_003580	HTH-type transcriptional regulator MmpR5	778990	779487	498	Forward	cytoplasmic	conserved hypotheticals
700	AYJ03_003585	DUF3060 domain-containing protein	779543	780040	498	Reverse	membrane_attached	conserved hypotheticals
701	AYJ03_003590	DUF3060 domain-containing protein	780042	780416	375	Reverse	integral_membrane	cell wall and cell processes
702	AYJ03_003595	Tetracycline repressor protein class D	780721	781311	591	Forward	cytoplasmic	regulatory proteins
703	AYJ03_003600	30S ribosomal protein S12	781560	781934	375	Forward	cytoplasmic	information pathways
704	AYJ03_003605	30S ribosomal protein S7	781934	782404	471	Forward	integral_membrane	information pathways
705	AYJ03_003610	Elongation factor G	782485	784590	2106	Forward	cytoplasmic	information pathways
706	AYJ03_003615	Elongation factor Tu	784821	786011	1191	Forward	cytoplasmic	information pathways
707	AYJ03_003620	SHOCT domain-containing protein	786149	786946	798	Forward	integral_membrane	cell wall and cell processes
708	AYJ03_003625	putative NAD-dependent oxidoreductase	787099	787926	828	Forward	cytoplasmic	intermediary metabolism and respiration
709	AYJ03_003630	Ferredoxin--NAD(P)(+) reductase fdr	787940	789160	1221	Forward	cytoplasmic	intermediary metabolism and respiration
710	AYJ03_003635	hypothetical protein	789157	789411	255	Reverse	cytoplasmic	conserved hypotheticals
711	AYJ03_003640	DUF2332 family protein	790024	791073	1050	Reverse	cytoplasmic	conserved hypotheticals
712	AYJ03_003645	Putative mycofactocin biosynthesis transcriptional regulator MftR	791070	791666	597	Reverse	cytoplasmic	regulatory proteins
713	AYJ03_003650	mycofactocin precursor	791757	791846	90	Forward	#N/A	intermediary metabolism and respiration
714	AYJ03_003655	mycofactocin biosynthesis chaperone MftB	791831	792160	312	Forward	integral_membrane	conserved hypotheticals
715	AYJ03_003660	Putative mycofactocin radical SAM maturase MftC	792157	793332	1176	Forward	cytoplasmic	intermediary metabolism and respiration
716	AYJ03_003665	Putative mycofactocin system heme/flavin oxidoreductase MftD	793335	794525	1191	Forward	cytoplasmic	intermediary metabolism and respiration
717	AYJ03_003670	Putative mycofactocin system creatinine amidohydrolase family protein MftE	794715	795470	756	Forward	integral_membrane	conserved hypotheticals
718	AYJ03_003675	Putative mycofactocin biosynthesis glycosyltransferase MftF	795519	796931	1413	Forward	cytoplasmic	intermediary metabolism and respiration
719	AYJ03_003680	Oxygen-dependent choline dehydrogenase	796933	798372	1440	Forward	integral_membrane	intermediary metabolism and respiration
720	AYJ03_003690	hypothetical protein	798833	799444	612	Forward	cytoplasmic	conserved hypotheticals
721	AYJ03_003695	hypothetical protein	799629	799850	222	Forward	SECRETED PROTEIN	conserved hypotheticals
723	AYJ03_003705	30S ribosomal protein S10	800487	800792	306	Forward	cytoplasmic	information pathways
724	AYJ03_003710	50S ribosomal protein L3	800809	801462	654	Forward	cytoplasmic	information pathways
725	AYJ03_003715	50S ribosomal protein L4	801462	802133	672	Forward	cytoplasmic	information pathways
726	AYJ03_003720	50S ribosomal protein L23	802133	802435	303	Forward	membrane_attached	information pathways
727	AYJ03_003725	50S ribosomal protein L2	802528	803370	843	Forward	cytoplasmic	information pathways
728	AYJ03_003730	30S ribosomal protein S19	803411	803692	282	Forward	integral_membrane	information pathways
729	AYJ03_003735	50S ribosomal protein L22	803689	804282	594	Forward	cytoplasmic	information pathways
730	AYJ03_003740	30S ribosomal protein S3	804282	805106	825	Forward	cytoplasmic	information pathways
731	AYJ03_003745	50S ribosomal protein L16	805110	805526	417	Forward	cytoplasmic	information pathways
732	AYJ03_003750	50S ribosomal protein L29	805526	805759	234	Forward	cytoplasmic	information pathways
733	AYJ03_003755	30S ribosomal protein S17	805756	806166	411	Forward	cytoplasmic	information pathways
734	AYJ03_003760	Arylsulfatase	806335	808698	2364	Forward	cytoplasmic	intermediary metabolism and respiration
735	AYJ03_003765	Serine/threonine-protein kinase pkn1	808746	809645	900	Forward	cytoplasmic	conserved hypotheticals
736	AYJ03_003770	DUF4436 domain-containing protein	809946	810887	942	Forward	integral_membrane	cell wall and cell processes
737	AYJ03_003775	50S ribosomal protein L14	811373	811741	369	Forward	cytoplasmic	information pathways
738	AYJ03_003780	50S ribosomal protein L24	811742	812059	318	Forward	cytoplasmic	information pathways
739	AYJ03_003785	50S ribosomal protein L5	812059	812622	564	Forward	cytoplasmic	information pathways
740	AYJ03_003790	type Z 30S ribosomal protein S14	812627	812812	186	Forward	cytoplasmic	information pathways
741	AYJ03_003795	30S ribosomal protein S8	812976	813374	399	Forward	cytoplasmic	information pathways
742	AYJ03_003800	50S ribosomal protein L6	813398	813937	540	Forward	cytoplasmic	information pathways
743	AYJ03_003805	50S ribosomal protein L18	813940	814308	369	Forward	cytoplasmic	information pathways
744	AYJ03_003810	30S ribosomal protein S5	814328	814990	663	Forward	cytoplasmic	information pathways
745	AYJ03_003815	50S ribosomal protein L30	814993	815190	198	Forward	cytoplasmic	information pathways
746	AYJ03_003820	50S ribosomal protein L15	815190	815630	441	Forward	cytoplasmic	information pathways
747	AYJ03_003825	Protease 4	815663	817534	1872	Forward	cytoplasmic	cell wall and cell processes
748	AYJ03_003830	Putative S-adenosyl-L-methionine-dependent methyltransferase	817539	818444	906	Reverse	membrane_attached	conserved hypotheticals
749	AYJ03_003835	Putative S-adenosyl-L-methionine-dependent methyltransferase	818537	819640	1104	Reverse	cytoplasmic	lipid metabolism
750	AYJ03_003840	L-fuculose phosphate aldolase	819843	820499	657	Reverse	cytoplasmic	intermediary metabolism and respiration
751	AYJ03_003845	Putative 2-hydroxyacid dehydrogenase YoaD	820496	821476	981	Reverse	cytoplasmic	intermediary metabolism and respiration
752	AYJ03_003850	Xylulose kinase	821507	822853	1347	Forward	integral_membrane	intermediary metabolism and respiration
753	AYJ03_003855	GNAT family N-acetyltransferase	822866	823594	729	Forward	cytoplasmic	intermediary metabolism and respiration
754	AYJ03_003860	Putative S-adenosyl-L-methionine-dependent methyltransferase	823683	824639	957	Reverse	cytoplasmic	lipid metabolism
755	AYJ03_003865	Protein translocase subunit SecY	824800	826125	1326	Forward	integral_membrane	cell wall and cell processes
756	AYJ03_003870	Adenylate kinase	826122	826667	546	Forward	cytoplasmic	intermediary metabolism and respiration
757	AYJ03_003875	Methionine aminopeptidase 1	826670	827470	801	Forward	cytoplasmic	intermediary metabolism and respiration
758	AYJ03_003880	ECF RNA polymerase sigma factor SigL	827543	828076	534	Forward	cytoplasmic	information pathways
759	AYJ03_003885	Anti-sigma-L factor RslA	828140	828892	753	Forward	integral_membrane	information pathways
761	AYJ03_003895	MarR family transcriptional regulator	829207	829704	498	Forward	cytoplasmic	regulatory proteins
763	AYJ03_003905	TIGR03086 family protein	830062	830610	549	Forward	cytoplasmic	conserved hypotheticals
764	AYJ03_003915	DUF4226 domain-containing protein	830855	831661	807	Forward	cytoplasmic	conserved hypotheticals
765	AYJ03_003920	hypothetical protein	831776	832303	528	Forward	cytoplasmic	conserved hypotheticals
766	AYJ03_003930	PE-PGRS family protein PE_PGRS33	832981	833508	528	Forward	integral_membrane	PE/PPE
767	AYJ03_003935	hypothetical protein	833886	834443	558	Reverse	cytoplasmic	conserved hypotheticals
768	AYJ03_003940	helix-turn-helix domain-containing protein	834440	834946	507	Reverse	integral_membrane	regulatory proteins
770	AYJ03_003950	hypothetical protein	835154	835681	528	Forward	integral_membrane	conserved hypotheticals
771	AYJ03_003955	Triacylglycerol lipase	835701	838052	2352	Forward	integral_membrane	PE/PPE
772	AYJ03_003960	PE-PGRS family protein PE_PGRS18	838451	840856	2406	Forward	integral_membrane	PE/PPE
773	AYJ03_003965	Antitoxin VapB31	840947	841204	258	Forward	cytoplasmic	virulence, detoxification, adaptation
774	AYJ03_003970	PIN domain-containing protein	841228	841656	429	Forward	integral_membrane	virulence, detoxification, adaptation
775	AYJ03_003975	hypothetical protein	841737	841874	138	Reverse	#N/A	conserved hypotheticals
777	AYJ03_003985	hypothetical protein	842033	842278	246	Forward	cytoplasmic	conserved hypotheticals
778	AYJ03_003990	putative 3-hydroxyisobutyrate dehydrogenase	842347	843231	885	Reverse	cytoplasmic	intermediary metabolism and respiration
779	AYJ03_003995	Acyl-CoA dehydrogenase	843242	844414	1173	Reverse	cytoplasmic	lipid metabolism
780	AYJ03_004000	Putative 3-oxopropanoate dehydrogenase	844421	845953	1533	Reverse	cytoplasmic	intermediary metabolism and respiration
781	AYJ03_004005	PE-PGRS family protein PE_PGRS11	846159	847913	1755	Forward	integral_membrane	PE/PPE
782	AYJ03_004010	putative PPE family protein PPE40	848103	850040	1938	Reverse	integral_membrane	PE/PPE
783	AYJ03_004025	hypothetical protein	850741	851466	726	Reverse	cytoplasmic	conserved hypotheticals
784	AYJ03_004030	putative transcriptional regulatory protein TcrX	851608	852351	744	Forward	cytoplasmic	regulatory proteins
785	AYJ03_004035	putative sensor histidine kinase TcrY	852396	853853	1458	Forward	cytoplasmic	regulatory proteins
786	AYJ03_004040	putative HIT-like protein	853825	854157	402	Reverse	cytoplasmic	conserved hypotheticals
787	AYJ03_004045	steroid delta-isomerase	854267	854686	420	Reverse	cytoplasmic	conserved hypotheticals
788	AYJ03_004050	Alcohol dehydrogenase B	854699	855826	1128	Reverse	cytoplasmic	intermediary metabolism and respiration
789	AYJ03_004055	nuclear transport factor 2 family protein	855925	856470	546	Reverse	cytoplasmic	conserved hypotheticals
790	AYJ03_004060	Ferredoxin-1	856473	856679	207	Reverse	cytoplasmic	intermediary metabolism and respiration
791	AYJ03_004065	Lanosterol 14-alpha demethylase	856682	858037	1356	Reverse	cytoplasmic	intermediary metabolism and respiration
792	AYJ03_004070	2,3-dihydro-2,3-dihydroxybenzoate dehydrogenase	858037	858864	828	Reverse	cytoplasmic	intermediary metabolism and respiration
793	AYJ03_004075	Putative cytochrome P450 123	858864	860072	1209	Reverse	cytoplasmic	intermediary metabolism and respiration
794	AYJ03_004080	putative HTH-type transcriptional regulator	860069	860710	642	Reverse	integral_membrane	conserved hypotheticals
795	AYJ03_004085	Putative aldehyde dehydrogenase	860912	862381	1470	Forward	cytoplasmic	intermediary metabolism and respiration
796	AYJ03_004090	putative oxidoreductase	862412	863158	747	Forward	integral_membrane	intermediary metabolism and respiration
797	AYJ03_004095	putative oxidoreductase	863256	864143	888	Forward	cytoplasmic	intermediary metabolism and respiration
798	AYJ03_004100	carboxymuconolactone decarboxylase family protein	864140	864574	435	Forward	cytoplasmic	intermediary metabolism and respiration
799	AYJ03_004105	Phosphoribosylamine--glycine ligase	864586	865854	1269	Forward	cytoplasmic	intermediary metabolism and respiration
800	AYJ03_004110	Putative gamma-glutamyltransferase YwrD	865851	867389	1539	Reverse	integral_membrane	intermediary metabolism and respiration
801	AYJ03_004115	alpha/beta hydrolase	867440	868351	912	Reverse	integral_membrane	cell wall and cell processes
802	AYJ03_004120	HTH-type transcriptional regulator RcdA	868407	869030	624	Forward	cytoplasmic	conserved hypotheticals
803	AYJ03_004125	DUF429 domain-containing protein	868984	869763	780	Reverse	cytoplasmic	conserved hypotheticals
804	AYJ03_004130	Adenylosuccinate lyase	870008	871426	1419	Forward	cytoplasmic	intermediary metabolism and respiration
805	AYJ03_004135	Putative cytochrome P450 126	871431	872675	1245	Forward	cytoplasmic	intermediary metabolism and respiration
806	AYJ03_004140	hypothetical protein	872672	873292	621	Reverse	integral_membrane	cell wall and cell processes
807	AYJ03_004145	Phosphoribosylaminoimidazole-succinocarboxamide synthase	873343	874236	894	Forward	cytoplasmic	intermediary metabolism and respiration
809	AYJ03_004160	putative transport protein HsrA	876818	878440	1623	Reverse	integral_membrane	cell wall and cell processes
810	AYJ03_004165	DUF2334 domain-containing protein	878638	879324	687	Forward	cytoplasmic	conserved hypotheticals
811	AYJ03_004170	KsdD-like steroid dehydrogenase	879340	881040	1701	Forward	cytoplasmic	conserved hypotheticals
812	AYJ03_004175	Hydroxyacylglutathione hydrolase	881075	881713	639	Reverse	cytoplasmic	conserved hypotheticals
813	AYJ03_004180	ATPase	881459	882418	720	Forward	integral_membrane	conserved hypotheticals
814	AYJ03_004185	Phosphoribosylformylglycinamidine synthase subunit PurS	882524	882763	240	Forward	#N/A	conserved hypotheticals
815	AYJ03_004190	Phosphoribosylformylglycinamidine synthase subunit PurQ	882760	883434	675	Forward	cytoplasmic	intermediary metabolism and respiration
816	AYJ03_004195	hypothetical protein	883451	884050	600	Reverse	integral_membrane	conserved hypotheticals
817	AYJ03_004200	transglutaminase-like enzyme	884072	884800	729	Reverse	cytoplasmic	conserved hypotheticals
818	AYJ03_004205	F420-dependent glucose-6-phosphate dehydrogenase 1	884797	885840	1044	Reverse	integral_membrane	conserved hypotheticals
819	AYJ03_004210	HTH-type transcriptional repressor YvoA	885837	886646	810	Reverse	integral_membrane	regulatory proteins
820	AYJ03_004215	Putative monooxygenase	886719	887024	306	Forward	cytoplasmic	intermediary metabolism and respiration
821	AYJ03_004220	Dihydrolipoyl dehydrogenase	887137	888636	1500	Reverse	cytoplasmic	intermediary metabolism and respiration
823	AYJ03_004230	IS110-like element IS1547 family transposase	890388	891482	1095	Forward	cytoplasmic	insertion seqs and phages
824	AYJ03_004235	Linocin-M18	891472	892269	798	Reverse	cytoplasmic	virulence, detoxification, adaptation
825	AYJ03_004240	putative deferrochelatase/peroxidase YfeX	892266	893273	1008	Reverse	membrane_attached	conserved hypotheticals
826	AYJ03_004245	putative M18 family aminopeptidase 2	893318	894619	1302	Forward	cytoplasmic	intermediary metabolism and respiration
827	AYJ03_004250	VOC family protein	894631	894978	348	Forward	cytoplasmic	conserved hypotheticals
828	AYJ03_004255	Putative succinyl-CoA transferase	894972	895628	657	Reverse	cytoplasmic	intermediary metabolism and respiration
829	AYJ03_004260	Phosphoribosylformylglycinamidine synthase subunit PurL	895820	898084	2265	Forward	cytoplasmic	intermediary metabolism and respiration
830	AYJ03_004265	CPBP family intramembrane metalloprotease	898081	898710	630	Forward	integral_membrane	conserved hypotheticals
831	AYJ03_004270	3',5'-cyclic adenosine monophosphate phosphodiesterase CpdA	898831	899787	957	Forward	cytoplasmic	intermediary metabolism and respiration
832	AYJ03_004275	Exopolysaccharide phosphotransferase CpsY	899732	901330	1599	Reverse	cytoplasmic	cell wall and cell processes
833	AYJ03_004280	hypothetical protein	901635	902024	390	Forward	integral_membrane	conserved hypotheticals
834	AYJ03_004285	Amidophosphoribosyltransferase	902111	903694	1584	Forward	cytoplasmic	intermediary metabolism and respiration
835	AYJ03_004290	Phosphoribosylformylglycinamidine cyclo-ligase	903725	904819	1095	Forward	cytoplasmic	intermediary metabolism and respiration
836	AYJ03_004295	DUF3073 family protein	904905	905087	183	Reverse	cytoplasmic	conserved hypotheticals
837	AYJ03_004300	Aminomethyltransferase	905234	906340	1107	Reverse	cytoplasmic	conserved hypotheticals
838	AYJ03_004305	aminodeoxychorismate lyase	906423	907292	870	Forward	cytoplasmic	intermediary metabolism and respiration
839	AYJ03_004310	DUF1794 domain-containing protein	907338	908018	681	Reverse	cytoplasmic	conserved hypotheticals
840	AYJ03_004315	DUF1416 domain-containing protein	908181	908483	303	Reverse	cytoplasmic	intermediary metabolism and respiration
841	AYJ03_004320	Putative thiosulfate sulfurtransferase	908485	909318	834	Reverse	cytoplasmic	intermediary metabolism and respiration
842	AYJ03_004325	Thioredoxin	909611	910033	423	Reverse	integral_membrane	intermediary metabolism and respiration
843	AYJ03_004330	DUF2993 domain-containing protein	910030	910842	813	Reverse	integral_membrane	cell wall and cell processes
844	AYJ03_004335	Transcriptional regulatory protein WalR	910972	911739	768	Forward	cytoplasmic	regulatory proteins
845	AYJ03_004340	Mycothiol acetyltransferase	911736	912683	948	Forward	integral_membrane	intermediary metabolism and respiration
846	AYJ03_004345	Phosphate import ATP-binding protein PstB 1	912726	913502	777	Forward	cytoplasmic	cell wall and cell processes
847	AYJ03_004350	Phosphate-specific transport system accessory protein PhoU	913558	914199	642	Reverse	cytoplasmic	cell wall and cell processes
848	AYJ03_004355	Regulatory protein MsrR	914257	916311	2055	Reverse	integral_membrane	conserved hypotheticals
849	AYJ03_004360	putative tRNA-dihydrouridine synthase	916477	917646	1170	Reverse	cytoplasmic	regulatory proteins
850	AYJ03_004365	Putative acyl-[acyl-carrier-protein] desaturase DesA1	917734	918750	1017	Reverse	cytoplasmic	lipid metabolism
851	AYJ03_004370	TetR family transcriptional regulator	918912	919553	642	Reverse	integral_membrane	conserved hypotheticals
852	AYJ03_004375	DUF2236 domain-containing protein	919634	920689	1056	Forward	integral_membrane	conserved hypotheticals
853	AYJ03_004380	HTH-type transcriptional regulator KmtR	920741	921133	393	Reverse	cytoplasmic	regulatory proteins
854	AYJ03_004385	Guanine deaminase	921191	921613	423	Reverse	cytoplasmic	intermediary metabolism and respiration
856	AYJ03_004395	Putative S-adenosyl-L-methionine-dependent methyltransferase	921970	922875	906	Forward	cytoplasmic	lipid metabolism
857	AYJ03_004400	TIGR04255 family protein	922894	923709	816	Reverse	integral_membrane	conserved hypotheticals
858	AYJ03_004430	tRNA-Ala(ggc)	927837	930485	2649	Reverse	integral_membrane	PE/PPE
859	AYJ03_004435	sensor domain-containing protein	930953	931597	645	Forward	cytoplasmic	cell wall and cell processes
861	AYJ03_004445	hypothetical protein	932279	932932	654	Reverse	cytoplasmic	conserved hypotheticals
862	AYJ03_004450	hypothetical protein	933003	934031	1029	Reverse	cytoplasmic	conserved hypotheticals
863	AYJ03_004455	D-alanyl-D-alanine dipeptidase	934720	935490	771	Forward	cytoplasmic	cell wall and cell processes
864	AYJ03_004460	Demethylmenaquinone methyltransferase	935577	936389	813	Forward	cytoplasmic	conserved hypotheticals
865	AYJ03_004465	Proline iminopeptidase	936457	937317	861	Reverse	cytoplasmic	intermediary metabolism and respiration
866	AYJ03_004470	hypothetical protein	937593	937835	243	Forward	#N/A	cell wall and cell processes
867	AYJ03_004475	MFS transporter	938112	939404	1293	Forward	integral_membrane	cell wall and cell processes
868	AYJ03_004480	Acetoin:2,6-dichlorophenolindophenol oxidoreductase subunit alpha	939388	940392	1005	Forward	cytoplasmic	intermediary metabolism and respiration
869	AYJ03_004485	putative transcriptional regulatory protein NarL	940456	941106	651	Reverse	SECRETED PROTEIN	regulatory proteins
870	AYJ03_004490	putative sensor histidine kinase NarS	941190	942467	1278	Forward	integral_membrane	regulatory proteins
871	AYJ03_004495	Multicopper oxidase MmcO	942680	944194	1515	Reverse	cytoplasmic	intermediary metabolism and respiration
872	AYJ03_004500	lipoprotein LpqS	944343	944735	393	Forward	integral_membrane	cell wall and cell processes
873	AYJ03_004505	putative siderophore biosynthesis protein SbnA	944938	946056	1119	Forward	cytoplasmic	intermediary metabolism and respiration
874	AYJ03_004510	Multidrug resistance protein MdtH	946056	947315	1260	Forward	integral_membrane	cell wall and cell processes
876	AYJ03_004520	1-deoxy-11-beta-hydroxypentalenate dehydrogenase	947641	948468	828	Reverse	cytoplasmic	intermediary metabolism and respiration
877	AYJ03_004525	fatty-acid--CoA ligase	948757	949395	639	Forward	integral_membrane	lipid metabolism
878	AYJ03_004530	Alpha-keto-acid decarboxylase	949436	951118	1683	Reverse	integral_membrane	intermediary metabolism and respiration
879	AYJ03_004535	cyclase	951183	951626	444	Forward	cytoplasmic	conserved hypotheticals
880	AYJ03_004540	Acetyl-CoA:oxalate CoA-transferase	951632	952711	1080	Forward	cytoplasmic	lipid metabolism
881	AYJ03_004545	cyclase	952825	953229	405	Forward	cytoplasmic	conserved hypotheticals
882	AYJ03_004550	cyclase	953257	953730	474	Forward	cytoplasmic	conserved hypotheticals
883	AYJ03_004555	putative N-succinyldiaminopimelate aminotransferase DapC	953727	954920	1194	Reverse	cytoplasmic	intermediary metabolism and respiration
884	AYJ03_004560	Putative acyltransferase	955077	956288	1212	Forward	cytoplasmic	lipid metabolism
885	AYJ03_004565	Fatty acid oxidation complex subunit alpha	956293	958455	2163	Forward	cytoplasmic	lipid metabolism
886	AYJ03_004570	helicase	958523	960151	1629	Reverse	cytoplasmic	information pathways
887	AYJ03_004575	DNA-binding protein	960342	962612	2271	Reverse	integral_membrane	conserved hypotheticals
888	AYJ03_004580	hypothetical protein	962599	962880	201	Forward	cytoplasmic	conserved hypotheticals
889	AYJ03_004585	Cyclic pyranopterin monophosphate synthase 2	962890	963393	504	Forward	cytoplasmic	intermediary metabolism and respiration
890	AYJ03_004590	Molybdopterin adenylyltransferase	963390	963872	483	Forward	cytoplasmic	intermediary metabolism and respiration
891	AYJ03_004595	Molybdopterin synthase catalytic subunit 2	963869	964294	426	Forward	cytoplasmic	intermediary metabolism and respiration
892	AYJ03_004600	Resuscitation-promoting factor RpfA	964312	965535	1224	Reverse	SECRETED PROTEIN	cell wall and cell processes
893	AYJ03_004605	MoaD/ThiS family protein	965983	966261	279	Reverse	cytoplasmic	intermediary metabolism and respiration
894	AYJ03_004610	GTP 3',8-cyclase 2	966265	967347	1083	Reverse	cytoplasmic	intermediary metabolism and respiration
895	AYJ03_004615	Inner membrane protein YccF	967344	967733	390	Reverse	integral_membrane	cell wall and cell processes
896	AYJ03_004620	Cold shock-like protein CspD	967898	968305	408	Forward	cytoplasmic	virulence, detoxification, adaptation
897	AYJ03_004625	PE-PGRS family protein PE_PGRS33	968424	970244	1821	Reverse	integral_membrane	PE/PPE
898	AYJ03_004630	putative acyl-CoA dehydrogenase FadE10	970505	972457	1953	Forward	cytoplasmic	lipid metabolism
899	AYJ03_004635	hypothetical protein	972546	973706	1161	Reverse	integral_membrane	conserved hypotheticals
900	AYJ03_004640	DUF2771 family protein	973806	974294	489	Reverse	integral_membrane	cell wall and cell processes
901	AYJ03_004645	MFS transporter	974291	975937	1647	Reverse	integral_membrane	cell wall and cell processes
902	AYJ03_004650	DUF3027 domain-containing protein	976075	976863	789	Forward	cytoplasmic	conserved hypotheticals
903	AYJ03_004655	putative PPE family protein PPE40	976872	978203	1332	Reverse	integral_membrane	PE/PPE
904	AYJ03_004660	DUF2530 domain-containing protein	978481	978756	276	Reverse	integral_membrane	cell wall and cell processes
905	AYJ03_004665	putative HTH-type transcriptional regulator	978934	979365	432	Forward	cytoplasmic	regulatory proteins
906	AYJ03_004670	Putative TrmH family tRNA/rRNA methyltransferase	979362	980228	867	Forward	cytoplasmic	intermediary metabolism and respiration
907	AYJ03_004675	DUF2537 domain-containing protein	980225	980509	285	Forward	integral_membrane	cell wall and cell processes
908	AYJ03_004680	DUF3071 domain-containing protein	980506	981267	762	Reverse	cytoplasmic	conserved hypotheticals
909	AYJ03_004685	Phosphoserine aminotransferase	981424	982554	1131	Reverse	integral_membrane	intermediary metabolism and respiration
910	AYJ03_004690	diiron oxygenase	982762	983784	1023	Forward	integral_membrane	conserved hypotheticals
911	AYJ03_004695	putative ferredoxin/ferredoxin--NADP reductase	983803	985530	1728	Forward	cytoplasmic	intermediary metabolism and respiration
912	AYJ03_004700	VOC family protein	985513	985971	459	Reverse	cytoplasmic	conserved hypotheticals
913	AYJ03_004705	Sphingomyelinase	987233	988705	1473	Forward	integral_membrane	cell wall and cell processes
914	AYJ03_004710	Putative citrate synthase 2	988740	989861	1122	Reverse	cytoplasmic	intermediary metabolism and respiration
915	AYJ03_004715	Putative HTH-type transcriptional regulator	989948	992596	2649	Reverse	cytoplasmic	regulatory proteins
916	AYJ03_004720	hypothetical protein	992598	993455	858	Reverse	cytoplasmic	regulatory proteins
917	AYJ03_004725	putative monooxygenase	993853	995340	1488	Forward	cytoplasmic	intermediary metabolism and respiration
918	AYJ03_004730	Putative S-adenosyl-L-methionine-dependent methyltransferase	995318	996295	978	Reverse	cytoplasmic	lipid metabolism
919	AYJ03_004735	Putative HTH-type transcriptional regulator	996524	997705	1182	Forward	cytoplasmic	regulatory proteins
920	AYJ03_004740	Putative diacyglycerol O-acyltransferase	997782	999299	1518	Forward	integral_membrane	lipid metabolism
921	AYJ03_004745	Citrate synthase 1	999472	1000767	1296	Forward	cytoplasmic	intermediary metabolism and respiration
922	AYJ03_004750	Putative thiazole biosynthetic enzyme	1000808	1002415	1608	Reverse	integral_membrane	intermediary metabolism and respiration
923	AYJ03_004755	DUF2630 family protein	1002441	1002704	264	Reverse	cytoplasmic	conserved hypotheticals
924	AYJ03_004760	Peptidoglycan-binding protein ArfA	1002812	1003792	981	Forward	integral_membrane	cell wall and cell processes
925	AYJ03_004765	hypothetical protein	1003805	1003957	153	Forward	integral_membrane	cell wall and cell processes
926	AYJ03_004770	putative membrane protein ArfC	1003957	1004484	528	Forward	integral_membrane	cell wall and cell processes
927	AYJ03_004775	Sensor-type histidine kinase PrrB	1004501	1005841	1341	Reverse	integral_membrane	regulatory proteins
928	AYJ03_004780	Transcriptional regulatory protein PrrA	1005852	1006562	711	Reverse	cytoplasmic	regulatory proteins
929	AYJ03_004785	Putative acetyl-coenzyme A carboxylase carboxyl transferase subunit beta	1006693	1008180	1488	Reverse	integral_membrane	lipid metabolism
930	AYJ03_004790	putative enoyl-CoA hydratase echA6	1008207	1008938	732	Forward	integral_membrane	lipid metabolism
931	AYJ03_004795	L-ascorbate-6-phosphate lactonase UlaG	1008944	1010062	1119	Forward	integral_membrane	conserved hypotheticals
932	AYJ03_004800	D-alanyl-D-alanine-carboxypeptidase/endopeptidase AmpH	1010136	1011734	1551	Forward	cytoplasmic	cell wall and cell processes
933	AYJ03_004805	putative cation-transporting ATPase E	1011731	1014124	2394	Forward	integral_membrane	cell wall and cell processes
934	AYJ03_004810	Antitoxin	1014681	1014860	180	Forward	cytoplasmic	conserved hypotheticals
935	AYJ03_004815	Toxin	1014866	1015300	435	Forward	cytoplasmic	conserved hypotheticals
936	AYJ03_004820	Putative glyoxylase CFP32	1015398	1016171	774	Forward	cytoplasmic	conserved hypotheticals
937	AYJ03_004825	hypothetical protein	1016236	1016685	450	Forward	integral_membrane	cell wall and cell processes
939	AYJ03_004835	Carotenoid cleavage oxygenase	1017217	1018725	1509	Reverse	cytoplasmic	intermediary metabolism and respiration
940	AYJ03_004840	Beta-ketoadipyl-CoA thiolase	1018727	1019965	1239	Reverse	cytoplasmic	lipid metabolism
941	AYJ03_004845	putative PPE family protein PPE29	1020058	1021329	1272	Reverse	integral_membrane	PE/PPE
942	AYJ03_004850	PE family protein PE13	1021344	1021643	300	Reverse	membrane_attached	PE/PPE
943	AYJ03_004855	Glycine betaine/proline betaine transporter BetS	1022087	1023868	1782	Forward	integral_membrane	cell wall and cell processes
945	AYJ03_004865	DUF1778 domain-containing protein	1024211	1024687	477	Forward	cytoplasmic	conserved hypotheticals
946	AYJ03_004870	GNAT family N-acetyltransferase	1024684	1025184	501	Forward	integral_membrane	intermediary metabolism and respiration
947	AYJ03_004880	IS256-like element IS1554 family transposase	1025497	1026816	1320	Reverse	cytoplasmic	insertion seqs and phages
948	AYJ03_004885	IS607-like element IS1535 family transposase	1027104	1027685	582	Forward	cytoplasmic	insertion seqs and phages
949	AYJ03_004890	transposase	1027685	1029337	1653	Forward	cytoplasmic	insertion seqs and phages
950	AYJ03_004895	replication protein	1029513	1030577	1065	Reverse	cytoplasmic	conserved hypotheticals
951	AYJ03_004900	Divalent metal cation transporter MntH	1030578	1031864	1287	Reverse	integral_membrane	cell wall and cell processes
952	AYJ03_004905	flavodoxin family protein	1031896	1032633	738	Reverse	cytoplasmic	conserved hypotheticals
953	AYJ03_004910	2,4-diaminopentanoate dehydrogenase	1032710	1033786	1077	Reverse	cytoplasmic	conserved hypotheticals
954	AYJ03_004915	putative oxidoreductase	1033840	1034631	792	Reverse	cytoplasmic	intermediary metabolism and respiration
955	AYJ03_004920	Phosphate-binding protein PstS3	1034903	1036015	1113	Forward	membrane_attached	cell wall and cell processes
956	AYJ03_004925	Phosphate transport system permease protein PstC 2	1036028	1037002	975	Forward	integral_membrane	cell wall and cell processes
957	AYJ03_004930	Phosphate transport system permease protein PstA 1	1036999	1037925	915	Forward	integral_membrane	cell wall and cell processes
958	AYJ03_004935	Serine/threonine-protein kinase PknD	1037920	1039914	1995	Reverse	cytoplasmic	regulatory proteins
959	AYJ03_004940	Phosphate-binding protein PstS 2	1039936	1041048	1113	Reverse	membrane_attached	cell wall and cell processes
960	AYJ03_004945	Phosphate import ATP-binding protein PstB 2	1041264	1042094	831	Forward	cytoplasmic	cell wall and cell processes
961	AYJ03_004950	Phosphate-binding protein PstS 1	1042115	1043239	1125	Forward	membrane_attached	cell wall and cell processes
962	AYJ03_004955	Phosphate transport system permease protein PstC 1	1043299	1044315	1017	Forward	integral_membrane	cell wall and cell processes
963	AYJ03_004960	Phosphate transport system permease protein PstA 2	1044317	1045222	906	Forward	integral_membrane	cell wall and cell processes
964	AYJ03_004965	Non-homologous end joining protein Ku	1045199	1046020	822	Reverse	cytoplasmic	information pathways
965	AYJ03_004970	Multifunctional non-homologous end joining DNA repair protein LigD	1046136	1048415	2280	Forward	cytoplasmic	information pathways
966	AYJ03_004975	Ureidoglycolate lyase	1048412	1050346	1935	Forward	cytoplasmic	intermediary metabolism and respiration
967	AYJ03_004980	Pyrimidine monooxygenase RutA	1050593	1051459	867	Reverse	cytoplasmic	intermediary metabolism and respiration
968	AYJ03_004985	STAS domain-containing protein	1051544	1052317	774	Reverse	membrane_attached	conserved hypotheticals
969	AYJ03_004990	hypothetical protein	1052360	1052638	279	Forward	membrane_attached	conserved hypotheticals
970	AYJ03_004995	Baeyer-Villiger monooxygenase	1052696	1053736	1041	Reverse	integral_membrane	intermediary metabolism and respiration
971	AYJ03_005000	putative formamidopyrimidine-DNA glycosylase-like protein	1053765	1054241	477	Forward	cytoplasmic	information pathways
972	AYJ03_005005	putative oxidoreductase	1054247	1055008	762	Forward	cytoplasmic	intermediary metabolism and respiration
973	AYJ03_005010	Glucose-6-phosphate isomerase	1055024	1056685	1662	Reverse	integral_membrane	intermediary metabolism and respiration
976	AYJ03_005025	Intracellular chorismate mutase	1057646	1057963	318	Reverse	cytoplasmic	intermediary metabolism and respiration
977	AYJ03_005030	ATP-dependent DNA helicase UvrD1	1058260	1060575	2316	Forward	cytoplasmic	information pathways
978	AYJ03_005035	Glycyl-glycine endopeptidase LytM	1060656	1061654	999	Reverse	cytoplasmic	conserved hypotheticals
979	AYJ03_005040	Succinate--CoA ligase [ADP-forming] subunit beta	1061964	1063127	1164	Forward	cytoplasmic	intermediary metabolism and respiration
980	AYJ03_005045	Succinate--CoA ligase [ADP-forming] subunit alpha	1063140	1064051	912	Forward	integral_membrane	intermediary metabolism and respiration
981	AYJ03_005050	F420-dependent hydroxymycolic acid dehydrogenase	1064114	1064962	849	Reverse	cytoplasmic	intermediary metabolism and respiration
982	AYJ03_005055	34 kDa antigenic protein	1065127	1066038	912	Forward	integral_membrane	cell wall and cell processes
983	AYJ03_005060	hypothetical protein	1066078	1067445	1368	Forward	integral_membrane	cell wall and cell processes
984	AYJ03_005065	Phosphoribosylglycinamide formyltransferase	1067561	1068208	648	Forward	integral_membrane	intermediary metabolism and respiration
985	AYJ03_005070	Bifunctional purine biosynthesis protein PurH	1068205	1069776	1572	Forward	cytoplasmic	intermediary metabolism and respiration
986	AYJ03_005075	magnesium chelatase	1069883	1071262	1380	Forward	cytoplasmic	intermediary metabolism and respiration
987	AYJ03_005080	hypothetical protein	1071255	1073273	2019	Forward	cytoplasmic	conserved hypotheticals
988	AYJ03_005085	antitoxin	1073327	1073548	222	Forward	#N/A	virulence, detoxification, adaptation
989	AYJ03_005090	Ribonuclease VapC9	1073545	1073928	384	Forward	integral_membrane	virulence, detoxification, adaptation
990	AYJ03_005095	hypothetical protein	1074074	1074421	348	Forward	integral_membrane	cell wall and cell processes
991	AYJ03_005100	hypothetical protein	1074440	1075114	675	Reverse	membrane_attached	cell wall and cell processes
992	AYJ03_005105	hypothetical protein	1075297	1076097	801	Reverse	cytoplasmic	conserved hypotheticals
993	AYJ03_005110	hypothetical protein	1076196	1076678	483	Reverse	integral_membrane	conserved hypotheticals
994	AYJ03_005115	hypothetical protein	1076778	1077197	420	Reverse	cytoplasmic	conserved hypotheticals
995	AYJ03_005120	DUF1707 domain-containing protein	1077233	1077835	603	Reverse	cytoplasmic	conserved hypotheticals
996	AYJ03_005125	Copper-sensing transcriptional repressor CsoR	1077975	1078334	360	Forward	cytoplasmic	regulatory proteins
997	AYJ03_005130	DUF1490 family protein	1078391	1078687	297	Forward	cytoplasmic	conserved hypotheticals
998	AYJ03_005135	putative copper-exporting P-type ATPase V	1078743	1081055	2313	Forward	integral_membrane	cell wall and cell processes
999	AYJ03_005140	DUF5134 domain-containing protein	1081052	1081684	633	Forward	integral_membrane	cell wall and cell processes
1000	AYJ03_005145	putative enoyl-CoA hydratase	1081775	1082584	810	Reverse	integral_membrane	lipid metabolism
1001	AYJ03_005150	Acyl-CoA dehydrogenase fadE12	1082584	1083750	1167	Reverse	integral_membrane	lipid metabolism
1002	AYJ03_005155	Acetyl-/propionyl-coenzyme A carboxylase alpha chain	1083747	1085750	2004	Reverse	cytoplasmic	lipid metabolism
1003	AYJ03_005160	putative propionyl-CoA carboxylase beta chain 5	1085756	1087345	1590	Reverse	cytoplasmic	lipid metabolism
1004	AYJ03_005165	Acyl-CoA dehydrogenase	1087348	1088496	1149	Reverse	cytoplasmic	lipid metabolism
1005	AYJ03_005170	acyclic terpene utilization AtuA family protein	1088493	1090175	1683	Reverse	cytoplasmic	conserved hypotheticals
1006	AYJ03_005175	PE-PGRS family protein PE_PGRS16	1090373	1093144	2772	Forward	integral_membrane	PE/PPE
1007	AYJ03_005180	PE-PGRS family protein PE_PGRS17	1093361	1094356	1041	Reverse	integral_membrane	PE/PPE
1008	AYJ03_005185	hypothetical protein	1094670	1094864	195	Reverse	cytoplasmic	conserved hypotheticals
1009	AYJ03_005190	50S ribosomal protein L32	1094886	1095059	174	Forward	#N/A	information pathways
1010	AYJ03_005195	PE-PGRS family protein PE_PGRS18	1095078	1096451	1374	Reverse	integral_membrane	PE/PPE
1011	AYJ03_005200	Response regulator MprA	1096822	1097508	687	Forward	cytoplasmic	regulatory proteins
1012	AYJ03_005205	Signal transduction histidine-protein kinase/phosphatase MprB	1097508	1099022	1515	Forward	integral_membrane	regulatory proteins
1013	AYJ03_005210	Periplasmic pH-dependent serine endoprotease DegQ	1099066	1100460	1395	Forward	integral_membrane	intermediary metabolism and respiration
1014	AYJ03_005215	Molybdenum cofactor biosynthesis protein B	1100460	1101005	546	Forward	cytoplasmic	intermediary metabolism and respiration
1015	AYJ03_005220	Large-conductance mechanosensitive channel	1101025	1101480	456	Reverse	integral_membrane	cell wall and cell processes
1016	AYJ03_005225	putative ABC transporter ATP-binding protein	1101803	1102549	747	Forward	integral_membrane	cell wall and cell processes
1017	AYJ03_005230	FtsX-like permease family protein	1102542	1105109	2568	Forward	integral_membrane	cell wall and cell processes
1018	AYJ03_005235	hypothetical protein	1105116	1106276	1161	Forward	integral_membrane	cell wall and cell processes
1019	AYJ03_005240	Heptaprenyl diphosphate synthase component 2	1106405	1107382	978	Reverse	cytoplasmic	intermediary metabolism and respiration
1020	AYJ03_005245	flagellar biosynthesis protein FlgA	1107443	1108099	657	Reverse	cytoplasmic	conserved hypotheticals
1021	AYJ03_005250	FmdB family transcriptional regulator	1108172	1108504	333	Reverse	membrane_attached	conserved hypotheticals
1022	AYJ03_005255	5-formyltetrahydrofolate cyclo-ligase	1108578	1109171	594	Reverse	cytoplasmic	conserved hypotheticals
1023	AYJ03_005260	UTP--glucose-1-phosphate uridylyltransferase	1109272	1110192	921	Forward	cytoplasmic	intermediary metabolism and respiration
1024	AYJ03_005265	Molybdopterin molybdenumtransferase 1	1110269	1111549	1281	Forward	integral_membrane	intermediary metabolism and respiration
1025	AYJ03_005270	Putative ribosomal N-acetyltransferase YdaF	1111612	1112223	612	Forward	cytoplasmic	information pathways
1026	AYJ03_005275	hypothetical protein	1112384	1113460	1077	Forward	cytoplasmic	cell wall and cell processes
1027	AYJ03_005285	hypothetical protein	1113861	1114112	252	Forward	#N/A	Conserved hypothetical protein
1030	AYJ03_005300	Acetyltransferase Pat	1114748	1115749	1002	Forward	cytoplasmic	conserved hypotheticals
1031	AYJ03_005305	hypothetical protein	1115767	1116525	759	Forward	cytoplasmic	conserved hypotheticals
1032	AYJ03_005310	alpha-ketoglutarate-dependent dioxygenase AlkB	1116531	1117148	618	Reverse	#N/A	conserved hypotheticals
1033	AYJ03_005315	Arginine deiminase	1117185	1118393	1209	Forward	cytoplasmic	intermediary metabolism and respiration
1034	AYJ03_005320	putative dolichyl-phosphate-mannose--protein mannosyltransferase	1118428	1119939	1512	Reverse	integral_membrane	cell wall and cell processes
1035	AYJ03_005325	Ribosomal RNA small subunit methyltransferase I	1120022	1120879	858	Forward	cytoplasmic	conserved hypotheticals
1036	AYJ03_005330	hypothetical protein	1120889	1122148	1260	Reverse	integral_membrane	cell wall and cell processes
1037	AYJ03_005335	Aminodeoxychorismate synthase component 1	1122222	1123598	1437	Reverse	cytoplasmic	intermediary metabolism and respiration
1038	AYJ03_005340	hypothetical protein	1123714	1125417	1704	Forward	cytoplasmic	conserved hypotheticals
1039	AYJ03_005345	Methionine--tRNA ligase	1125444	1127003	1560	Reverse	cytoplasmic	information pathways
1040	AYJ03_005350	putative metal-dependent hydrolase TatD	1127089	1127883	795	Forward	cytoplasmic	cell wall and cell processes
1041	AYJ03_005355	Resuscitation-promoting factor RpfB	1128091	1129179	1089	Forward	cytoplasmic	cell wall and cell processes
1042	AYJ03_005360	Ribosomal RNA small subunit methyltransferase A	1129152	1130105	954	Forward	integral_membrane	information pathways
1043	AYJ03_005365	4-diphosphocytidyl-2-C-methyl-D-erythritol kinase	1130191	1131111	921	Forward	cytoplasmic	intermediary metabolism and respiration
1044	AYJ03_005370	hypothetical protein	1131128	1131421	294	Forward	cytoplasmic	conserved hypotheticals
1045	AYJ03_005375	Putative ligase	1131625	1133259	1635	Forward	cytoplasmic	lipid metabolism
1046	AYJ03_005380	Peptidyl-tRNA hydrolase	1133333	1133908	576	Reverse	cytoplasmic	intermediary metabolism and respiration
1047	AYJ03_005385	50S ribosomal protein L25	1133921	1134568	648	Reverse	cytoplasmic	information pathways
1048	AYJ03_005390	Putative lipoprotein LpqT	1134785	1135465	681	Reverse	membrane_attached	cell wall and cell processes
1049	AYJ03_005395	Ribose-phosphate pyrophosphokinase	1135501	1136481	981	Reverse	cytoplasmic	intermediary metabolism and respiration
1050	AYJ03_005400	Bifunctional protein GlmU	1136573	1138060	1488	Reverse	cytoplasmic	cell wall and cell processes
1051	AYJ03_005410	Biofilm operon icaADBC HTH-type negative transcriptional regulator IcaR	1138315	1138908	594	Forward	integral_membrane	regulatory proteins
1052	AYJ03_005415	Transcription-repair-coupling factor	1138967	1142671	3705	Forward	cytoplasmic	information pathways
1053	AYJ03_005420	Nucleoside triphosphate pyrophosphohydrolase	1142671	1143648	978	Forward	cytoplasmic	conserved hypotheticals
1054	AYJ03_005425	hypothetical protein	1143736	1144467	732	Forward	cytoplasmic	cell wall and cell processes
1055	AYJ03_005430	Enolase	1144564	1145853	1290	Forward	cytoplasmic	intermediary metabolism and respiration
1056	AYJ03_005435	Cell division protein FtsL	1145858	1146544	687	Forward	membrane_attached	cell wall and cell processes
1057	AYJ03_005440	DUF501 domain-containing protein	1146561	1147028	468	Forward	integral_membrane	conserved hypotheticals
1058	AYJ03_005445	Guanosine-5'-triphosphate,3'-diphosphate pyrophosphatase	1147019	1147978	960	Forward	cytoplasmic	virulence, detoxification, adaptation
1059	AYJ03_005450	Transcriptional regulatory protein KdpE	1148427	1149107	681	Reverse	cytoplasmic	regulatory proteins
1060	AYJ03_005455	Sensor protein KdpD	1149104	1151686	2583	Reverse	cytoplasmic	regulatory proteins
1062	AYJ03_005465	K(+)-transporting ATPase subunit F	1151920	1152012	93	Forward	#N/A	cell wall and cell processes
1063	AYJ03_005470	Potassium-transporting ATPase potassium-binding subunit	1152012	1153727	1716	Forward	integral_membrane	cell wall and cell processes
1064	AYJ03_005475	Potassium-transporting ATPase ATP-binding subunit	1153724	1155853	2130	Forward	integral_membrane	cell wall and cell processes
1065	AYJ03_005480	Potassium-transporting ATPase KdpC subunit	1155853	1156422	570	Forward	integral_membrane	cell wall and cell processes
1066	AYJ03_005485	putative sensor histidine kinase TcrY	1156426	1157955	1530	Reverse	cytoplasmic	regulatory proteins
1067	AYJ03_005490	putative transcriptional regulatory protein TcrX	1157963	1158736	774	Reverse	cytoplasmic	regulatory proteins
1068	AYJ03_005500	ESAT-6-like protein EsxI	1160544	1160828	285	Reverse	SECRETED PROTEIN	cell wall and cell processes
1069	AYJ03_005505	ESAT-6-like protein EsxJ	1160855	1161151	297	Reverse	integral_membrane	cell wall and cell processes
1070	AYJ03_005510	PPE family protein PPE15	1161297	1162472	1176	Reverse	integral_membrane	PE/PPE
1071	AYJ03_005515	putative PE family protein PE23	1162549	1163376	828	Reverse	integral_membrane	PE/PPE
1073	AYJ03_005530	trypsin-like serine protease	1165781	1166806	1026	Reverse	cytoplasmic	conserved hypotheticals
1074	AYJ03_005535	hypothetical protein	1167053	1167676	624	Forward	cytoplasmic	conserved hypotheticals
1075	AYJ03_005540	hypothetical protein	1167673	1168554	882	Forward	cytoplasmic	conserved hypotheticals
1077	AYJ03_005550	IS256-like element IS1081 family transposase	1169423	1170670	1248	Forward	cytoplasmic	insertion seqs and phages
1078	AYJ03_005555	hypothetical protein	1171038	1172153	1116	Reverse	cytoplasmic	conserved hypotheticals
1080	AYJ03_005565	Transcriptional regulator SlyA	1172386	1172832	447	Forward	cytoplasmic	regulatory proteins
1081	AYJ03_005570	Fatty acyl-CoA reductase	1172881	1173786	906	Forward	integral_membrane	intermediary metabolism and respiration
1082	AYJ03_005575	helix-turn-helix domain-containing protein	1173945	1174700	756	Reverse	cytoplasmic	conserved hypotheticals
1085	AYJ03_005600	DUF427 domain-containing protein	1177628	1178392	765	Forward	cytoplasmic	conserved hypotheticals
1087	AYJ03_005610	YncE family protein	1179396	1180577	1182	Forward	membrane_attached	conserved hypotheticals
1088	AYJ03_005615	3-methylmercaptopropionyl-CoA ligase	1180684	1182315	1632	Forward	cytoplasmic	lipid metabolism
1089	AYJ03_005620	2,4-diaminopentanoate dehydrogenase	1182391	1183455	1065	Forward	cytoplasmic	conserved hypotheticals
1090	AYJ03_005625	SRPBCC family protein	1183508	1183981	474	Forward	integral_membrane	conserved hypotheticals
1091	AYJ03_005630	Putative glutamine amidotransferase YafJ	1184015	1184878	864	Forward	cytoplasmic	conserved hypotheticals
1092	AYJ03_005635	patatin-like phospholipase family protein	1184883	1185740	858	Forward	integral_membrane	conserved hypotheticals
1093	AYJ03_005640	putative NTE family protein	1185741	1186823	1083	Reverse	cytoplasmic	conserved hypotheticals
1094	AYJ03_005645	hypothetical protein	1186904	1187323	420	Reverse	integral_membrane	cell wall and cell processes
1095	AYJ03_005650	Cysteine dioxygenase	1187435	1188001	567	Forward	cytoplasmic	conserved hypotheticals
1096	AYJ03_005655	sulfurtransferase	1187998	1188393	396	Forward	cytoplasmic	conserved hypotheticals
1097	AYJ03_005660	Triacylglycerol lipase	1188421	1190424	2004	Reverse	integral_membrane	PE/PPE
1098	AYJ03_005665	putative PE-PGRS family protein PE_PGRS54	1190757	1192148	1392	Reverse	integral_membrane	PE/PPE
1099	AYJ03_005670	hypothetical protein	1192510	1194273	1764	Reverse	integral_membrane	conserved hypotheticals
1100	AYJ03_005675	putative enoyl-CoA hydratase echA8	1194270	1195043	774	Reverse	cytoplasmic	lipid metabolism
1101	AYJ03_005680	Short-chain-enoyl-CoA hydratase	1195055	1196092	1038	Reverse	cytoplasmic	lipid metabolism
1102	AYJ03_005685	hypothetical protein	1196279	1197115	837	Forward	integral_membrane	cell wall and cell processes
1103	AYJ03_005690	hypothetical protein	1197231	1198082	852	Forward	cytoplasmic	conserved hypotheticals
1104	AYJ03_005695	3-ketoacyl-CoA thiolase	1198156	1199373	1218	Reverse	cytoplasmic	lipid metabolism
1105	AYJ03_005700	SGNH/GDSL hydrolase family protein	1199426	1200370	945	Reverse	integral_membrane	cell wall and cell processes
1106	AYJ03_005705	Carboxylesterase LipF	1200767	1201660	1068	Forward	integral_membrane	intermediary metabolism and respiration
1107	AYJ03_005710	Putative cystathionine beta-synthase	1201717	1203111	1395	Forward	cytoplasmic	intermediary metabolism and respiration
1108	AYJ03_005715	Proline-rich antigen	1203313	1204035	723	Forward	integral_membrane	conserved hypotheticals
1109	AYJ03_005720	Cystathionine gamma-synthase	1204067	1205233	1167	Forward	cytoplasmic	intermediary metabolism and respiration
1110	AYJ03_005725	Transcription elongation factor GreA	1205304	1205798	495	Reverse	cytoplasmic	information pathways
1111	AYJ03_005730	DUF4307 domain-containing protein	1205984	1206418	435	Reverse	integral_membrane	cell wall and cell processes
1112	AYJ03_005735	Mycothiol S-conjugate amidase	1206520	1207386	867	Forward	cytoplasmic	virulence, detoxification, adaptation
1113	AYJ03_005740	hypothetical protein	1207383	1207649	267	Forward	integral_membrane	conserved hypotheticals
1114	AYJ03_005745	DUF255 domain-containing protein	1207636	1209657	2022	Forward	cytoplasmic	conserved hypotheticals
1115	AYJ03_005750	hemolysin III family protein	1209756	1210484	729	Reverse	integral_membrane	virulence, detoxification, adaptation
1116	AYJ03_005755	(2Z,6E)-farnesyl diphosphate synthase	1210595	1211383	789	Forward	cytoplasmic	cell wall and cell processes
1117	AYJ03_005760	putative PE-PGRS family protein PE_PGRS24	1211560	1213863	2304	Forward	integral_membrane	PE/PPE
1119	AYJ03_005770	PE domain-containing protein	1214513	1214947	435	Forward	integral_membrane	PE/PPE
1121	AYJ03_005780	1,4-beta-glucanase	1215225	1215407	183	Forward	#N/A	Conserved hypothetical protein
1124	AYJ03_005795	PE-PGRS family protein PE_PGRS26	1216469	1219030	2562	Forward	integral_membrane	PE/PPE
1125	AYJ03_005800	Pantothenate kinase	1219248	1220186	939	Reverse	cytoplasmic	intermediary metabolism and respiration
1126	AYJ03_005805	Serine hydroxymethyltransferase 1	1220574	1221854	1281	Forward	cytoplasmic	intermediary metabolism and respiration
1127	AYJ03_005810	Putative acyl-[acyl-carrier-protein] desaturase DesA2	1221959	1222786	828	Forward	cytoplasmic	lipid metabolism
1128	AYJ03_005815	PhoH-like protein	1222997	1224298	1302	Forward	cytoplasmic	intermediary metabolism and respiration
1129	AYJ03_005820	Peptidoglycan-N-acetylglucosamine deacetylase	1224385	1225260	876	Forward	membrane_attached	intermediary metabolism and respiration
1130	AYJ03_005825	hypothetical protein	1225263	1226144	882	Reverse	membrane_attached	cell wall and cell processes
1131	AYJ03_005830	Fumarate hydratase class II	1226141	1227565	1425	Reverse	cytoplasmic	intermediary metabolism and respiration
1132	AYJ03_005835	Fructose-1,6-bisphosphatase class 2	1227596	1228684	1089	Reverse	cytoplasmic	intermediary metabolism and respiration
1133	AYJ03_005840	DUF4245 family protein	1228683	1229384	702	Forward	membrane_attached	conserved hypotheticals
1134	AYJ03_005845	AI-2E family transporter	1229391	1230548	1158	Reverse	integral_membrane	cell wall and cell processes
1135	AYJ03_005850	Endoribonuclease MazF3	1230660	1230971	312	Reverse	integral_membrane	virulence, detoxification, adaptation
1136	AYJ03_005855	Antitoxin MazE3	1230971	1231291	321	Reverse	cytoplasmic	virulence, detoxification, adaptation
1137	AYJ03_005865	3 beta-hydroxysteroid dehydrogenase/Delta 5-->4-isomerase	1232844	1233956	1113	Reverse	cytoplasmic	intermediary metabolism and respiration
1138	AYJ03_005870	Exodeoxyribonuclease 7 small subunit	1233966	1234223	258	Reverse	cytoplasmic	information pathways
1139	AYJ03_005875	Exodeoxyribonuclease 7 large subunit	1234213	1235460	1248	Reverse	cytoplasmic	information pathways
1140	AYJ03_005880	lipid droplet-associated protein	1235457	1236095	639	Reverse	cytoplasmic	conserved hypotheticals
1141	AYJ03_005885	4-hydroxy-3-methylbut-2-enyl diphosphate reductase 1	1236185	1237192	1008	Forward	cytoplasmic	cell wall and cell processes
1142	AYJ03_005890	hypothetical protein	1237209	1238192	984	Reverse	integral_membrane	conserved hypotheticals
1143	AYJ03_005895	Ribosome-binding ATPase YchF	1238255	1239328	1074	Forward	cytoplasmic	conserved hypotheticals
1144	AYJ03_005900	DUF2191 domain-containing protein	1239416	1239613	198	Forward	cytoplasmic	virulence, detoxification, adaptation
1145	AYJ03_005905	Ribonuclease VapC32	1239610	1239984	375	Forward	cytoplasmic	virulence, detoxification, adaptation
1146	AYJ03_005910	hypothetical protein	1240187	1240885	699	Forward	integral_membrane	cell wall and cell processes
1147	AYJ03_005915	hypothetical protein	1241003	1241188	186	Forward	cytoplasmic	conserved hypotheticals
1149	AYJ03_005925	antibiotic biosynthesis monooxygenase	1241633	1241956	324	Forward	cytoplasmic	conserved hypotheticals
1150	AYJ03_005930	guanylate cyclase	1241971	1242831	861	Reverse	integral_membrane	conserved hypotheticals
1151	AYJ03_005940	Glucose-6-phosphate 1-dehydrogenase 1	1243707	1245107	1401	Forward	cytoplasmic	intermediary metabolism and respiration
1152	AYJ03_005945	6-phosphogluconate dehydrogenase, NAD(+)-dependent, decarboxylating	1245129	1246151	1023	Forward	cytoplasmic	intermediary metabolism and respiration
1153	AYJ03_005950	Haloacetate dehalogenase H-1	1246144	1247052	909	Reverse	cytoplasmic	virulence, detoxification, adaptation
1154	AYJ03_005955	Epoxide hydrolase A	1247127	1248077	951	Forward	cytoplasmic	virulence, detoxification, adaptation
1155	AYJ03_005960	DUF1298 domain-containing protein	1248082	1249326	1245	Forward	cytoplasmic	conserved hypotheticals
1156	AYJ03_005965	MarR family transcriptional regulator	1249330	1249935	606	Reverse	cytoplasmic	conserved hypotheticals
1157	AYJ03_005970	Pyruvate, phosphate dikinase	1249932	1251404	1473	Reverse	cytoplasmic	intermediary metabolism and respiration
1158	AYJ03_005975	DUF222 domain-containing protein	1251617	1252972	1356	Reverse	cytoplasmic	insertion seqs and phages
1159	AYJ03_005980	HTH-type transcriptional regulator PrpR	1253074	1254534	1461	Reverse	cytoplasmic	regulatory proteins
1160	AYJ03_005985	2-methylcitrate dehydratase	1254555	1256135	1581	Forward	cytoplasmic	intermediary metabolism and respiration
1161	AYJ03_005990	2-methylcitrate synthase	1256132	1257313	1182	Forward	cytoplasmic	intermediary metabolism and respiration
1162	AYJ03_005995	DUF3556 domain-containing protein	1257325	1259055	1731	Forward	integral_membrane	cell wall and cell processes
1163	AYJ03_006000	5-methyltetrahydropteroyltriglutamate--homocysteine methyltransferase	1259067	1261346	2280	Reverse	cytoplasmic	intermediary metabolism and respiration
1164	AYJ03_006005	hypothetical protein	1261922	1262158	237	Forward	cytoplasmic	conserved hypotheticals
1165	AYJ03_006010	putative PPE family protein PPE40	1262272	1264128	1857	Reverse	integral_membrane	PE/PPE
1167	AYJ03_006025	enoyl-CoA hydratase	1265034	1265438	342	Forward	integral_membrane	Conserved hypothetical protein
1168	AYJ03_006030	3-(3-hydroxy-phenyl)propionate/3-hydroxycinnamic acid hydroxylase	1265472	1266488	1017	Reverse	integral_membrane	intermediary metabolism and respiration
1169	AYJ03_006035	hypothetical protein	1266485	1266985	501	Reverse	integral_membrane	cell wall and cell processes
1170	AYJ03_006040	CPBP family intramembrane metalloprotease	1267347	1268195	849	Forward	integral_membrane	cell wall and cell processes
1171	AYJ03_006045	1,2-epoxyphenylacetyl-CoA isomerase	1268203	1269009	807	Reverse	cytoplasmic	lipid metabolism
1172	AYJ03_006050	1,2-epoxyphenylacetyl-CoA isomerase	1269152	1269958	807	Reverse	cytoplasmic	lipid metabolism
1173	AYJ03_006055	Acetyl-CoA:oxalate CoA-transferase	1270062	1271144	1083	Forward	cytoplasmic	lipid metabolism
1174	AYJ03_006060	putative oxidoreductase	1271156	1271908	753	Forward	cytoplasmic	intermediary metabolism and respiration
1176	AYJ03_006070	Trehalose monomycolate exporter MmpL3	1272423	1273334	912	Forward	integral_membrane	cell wall and cell processes
1177	AYJ03_006075	Trehalose monomycolate exporter MmpL3	1273355	1274767	1413	Forward	integral_membrane	cell wall and cell processes
1178	AYJ03_006080	Ubiquinone biosynthesis O-methyltransferase	1274900	1275550	651	Forward	cytoplasmic	conserved hypotheticals
1179	AYJ03_006085	DUF222 domain-containing protein	1276300	1277748	1449	Reverse	cytoplasmic	insertion seqs and phages
1180	AYJ03_006095	NAD-dependent protein deacylase	1278904	1279617	714	Reverse	cytoplasmic	regulatory proteins
1181	AYJ03_006100	HTH-type transcriptional repressor YtrA	1279655	1280020	366	Forward	cytoplasmic	regulatory proteins
1182	AYJ03_006105	Putative S-adenosyl-L-methionine-dependent methyltransferase	1279998	1280846	849	Reverse	cytoplasmic	lipid metabolism
1183	AYJ03_006110	DUF1697 domain-containing protein	1280843	1281484	642	Reverse	cytoplasmic	conserved hypotheticals
1184	AYJ03_006115	Putative pyridoxine/pyridoxamine 5'-phosphate oxidase	1281429	1281872	444	Forward	integral_membrane	intermediary metabolism and respiration
1185	AYJ03_006120	hypothetical protein	1282030	1282218	189	Forward	#N/A	Conserved hypothetical protein
1186	AYJ03_006125	Fe-S cluster assembly protein HesB	1282306	1282893	588	Forward	cytoplasmic	conserved hypotheticals
1188	AYJ03_006135	hypothetical protein	1283056	1284171	1116	Reverse	SECRETED PROTEIN	conserved hypotheticals
1189	AYJ03_006140	hypothetical protein	1284179	1284862	684	Reverse	SECRETED PROTEIN	conserved hypotheticals
1190	AYJ03_006145	Polyprenol-phosphate-mannose-dependent alpha-(1-2)-phosphatidylinositol pentamannoside mannosyltransferase	1284992	1286287	1296	Forward	integral_membrane	cell wall and cell processes
1191	AYJ03_006150	Putative pterin-4-alpha-carbinolamine dehydratase	1286284	1286568	285	Reverse	#N/A	conserved hypotheticals
1192	AYJ03_006155	Putative 8-oxo-dGTP diphosphatase 2	1286595	1287020	426	Forward	cytoplasmic	information pathways
1193	AYJ03_006160	Nitrate reductase alpha subunit	1287328	1291026	3699	Forward	cytoplasmic	intermediary metabolism and respiration
1194	AYJ03_006165	Respiratory nitrate reductase 2 beta chain	1291065	1292741	1677	Forward	cytoplasmic	intermediary metabolism and respiration
1195	AYJ03_006170	Nitrate reductase-like protein NarX	1292798	1293403	606	Forward	cytoplasmic	intermediary metabolism and respiration
1196	AYJ03_006175	Nitrate reductase-like protein NarX	1293406	1294146	741	Forward	integral_membrane	intermediary metabolism and respiration
1197	AYJ03_006180	GTP-binding protein TypA/BipA	1294168	1296054	1887	Forward	cytoplasmic	information pathways
1198	AYJ03_006185	putative monoacyl phosphatidylinositol tetramannoside-binding protein LpqW	1296152	1298059	1908	Forward	integral_membrane	cell wall and cell processes
1199	AYJ03_006190	putative HTH-type transcriptional regulator	1298087	1298692	606	Reverse	cytoplasmic	regulatory proteins
1200	AYJ03_006195	putative PPE family protein PPE17	1298764	1299804	1041	Reverse	integral_membrane	PE/PPE
1201	AYJ03_006200	Triacylglycerol lipase	1299822	1300124	303	Reverse	membrane_attached	PE/PPE
1202	AYJ03_006205	1D-myo-inositol 2-acetamido-2-deoxy-alpha-D-glucopyranoside deacetylase	1300304	1301215	912	Forward	cytoplasmic	intermediary metabolism and respiration
1203	AYJ03_006210	hypothetical protein	1301307	1301747	441	Forward	integral_membrane	conserved hypotheticals
1204	AYJ03_006215	PE-PGRS family protein PE_PGRS16	1301755	1302681	927	Reverse	integral_membrane	PE/PPE
1205	AYJ03_006220	FO synthase	1302931	1305501	2571	Forward	cytoplasmic	intermediary metabolism and respiration
1206	AYJ03_006225	hemophore-related protein	1305669	1306001	333	Reverse	integral_membrane	cell wall and cell processes
1207	AYJ03_006230	2,4-dienoyl-CoA reductase [NADPH]	1306202	1308226	2025	Reverse	cytoplasmic	lipid metabolism
1208	AYJ03_006235	PadR family transcriptional regulator	1308223	1308792	570	Reverse	cytoplasmic	conserved hypotheticals
1209	AYJ03_006240	Ferredoxin	1309005	1309331	327	Forward	cytoplasmic	intermediary metabolism and respiration
1210	AYJ03_006245	Glutamate-pyruvate aminotransferase AlaC	1309364	1310452	1089	Forward	integral_membrane	intermediary metabolism and respiration
1211	AYJ03_006250	DNA or RNA helicase of superfamily II	1310480	1313299	2820	Reverse	integral_membrane	conserved hypotheticals
1212	AYJ03_006255	Mycolipanoate synthase	1315234	1319982	6258	Forward	cytoplasmic	lipid metabolism
1213	AYJ03_006260	Acyltransferase papA3	1320035	1321453	1419	Forward	membrane_attached	lipid metabolism
1214	AYJ03_006265	Acyltrehalose exporter MmpL10	1321520	1324528	3009	Forward	integral_membrane	cell wall and cell processes
1215	AYJ03_006270	Diacyltrehalose acyltransferase Chp2	1324532	1325611	1080	Reverse	integral_membrane	cell wall and cell processes
1216	AYJ03_006275	Putative fatty-acid--CoA ligase FadD21	1325776	1327512	1737	Reverse	integral_membrane	lipid metabolism
1217	AYJ03_006280	Purine catabolism regulatory protein	1327689	1329305	1617	Reverse	cytoplasmic	conserved hypotheticals
1218	AYJ03_006285	1-pyrroline-5-carboxylate dehydrogenase 1	1329390	1331021	1632	Forward	cytoplasmic	intermediary metabolism and respiration
1219	AYJ03_006290	Proline dehydrogenase 1	1331021	1332010	990	Forward	cytoplasmic	intermediary metabolism and respiration
1220	AYJ03_006295	putative ECF RNA polymerase sigma factor SigI	1332092	1332964	873	Forward	integral_membrane	information pathways
1221	AYJ03_006300	Haloalkane dehalogenase 2	1332980	1333858	879	Forward	integral_membrane	conserved hypotheticals
1222	AYJ03_006305	Proline iminopeptidase	1333931	1334845	915	Forward	cytoplasmic	conserved hypotheticals
1223	AYJ03_006310	alpha/beta hydrolase	1334927	1335754	828	Forward	integral_membrane	conserved hypotheticals
1224	AYJ03_006315	Long-chain-fatty-acid--CoA ligase	1335794	1337215	1422	Forward	integral_membrane	lipid metabolism
1225	AYJ03_006320	PucR family transcriptional regulator	1337248	1338513	1266	Reverse	cytoplasmic	conserved hypotheticals
1226	AYJ03_006325	PE domain-containing protein	1339003	1339302	300	Forward	SECRETED PROTEIN	PE/PPE
1227	AYJ03_006330	PPE family protein PPE18	1339349	1340524	1176	Forward	integral_membrane	PE/PPE
1228	AYJ03_006335	ESAT-6-like protein EsxK	1340659	1340955	297	Forward	integral_membrane	cell wall and cell processes
1229	AYJ03_006340	ESAT-6-like protein EsxL	1341006	1341290	285	Forward	cytoplasmic	cell wall and cell processes
1230	AYJ03_006345	IS256-like element IS1081 family transposase	1341358	1342605	1248	Reverse	cytoplasmic	insertion seqs and phages
1232	AYJ03_006355	Inner membrane metabolite transport protein YhjE	1342942	1344219	1278	Forward	integral_membrane	cell wall and cell processes
1233	AYJ03_006360	2,3,4,5-tetrahydropyridine-2,6-dicarboxylate N-succinyltransferase	1344216	1345169	954	Reverse	cytoplasmic	intermediary metabolism and respiration
1234	AYJ03_006365	Putative succinyl-diaminopimelate desuccinylase DapE	1345260	1346324	1065	Forward	cytoplasmic	intermediary metabolism and respiration
1235	AYJ03_006370	AAA family ATPase	1346321	1346905	585	Reverse	cytoplasmic	conserved hypotheticals
1236	AYJ03_006375	ATP-binding protein	1346936	1348624	1689	Reverse	cytoplasmic	conserved hypotheticals
1237	AYJ03_006380	Cytokinin riboside 5'-monophosphate phosphoribohydrolase	1348719	1349282	564	Forward	cytoplasmic	conserved hypotheticals
1238	AYJ03_006385	Long-chain-fatty-acid--CoA ligase FadD17	1349332	1351125	1794	Forward	cytoplasmic	lipid metabolism
1239	AYJ03_006390	Inactive dihydropteroate synthase 2	1351191	1352147	957	Forward	cytoplasmic	intermediary metabolism and respiration
1240	AYJ03_006395	Glucosyl-3-phosphoglycerate synthase	1352144	1353118	975	Forward	cytoplasmic	intermediary metabolism and respiration
1241	AYJ03_006400	DivIVA domain-containing protein	1353157	1353525	369	Forward	integral_membrane	conserved hypotheticals
1242	AYJ03_006405	DNA-3-methyladenine glycosylase 1	1353522	1354136	615	Forward	cytoplasmic	information pathways
1243	AYJ03_006410	DUF3117 domain-containing protein	1354243	1354470	228	Forward	cytoplasmic	conserved hypotheticals
1244	AYJ03_006415	Alpha-maltose-1-phosphate synthase	1354498	1355661	1164	Reverse	cytoplasmic	intermediary metabolism and respiration
1245	AYJ03_006420	Glucose-1-phosphate adenylyltransferase	1355836	1357050	1215	Forward	cytoplasmic	intermediary metabolism and respiration
1246	AYJ03_006425	PE-PGRS family protein PE_PGRS16	1357293	1357625	333	Reverse	integral_membrane	PE/PPE
1247	AYJ03_006430	Cocaine esterase	1357759	1359444	1686	Reverse	cytoplasmic	conserved hypotheticals
1248	AYJ03_006435	DUF1295 domain-containing protein	1359472	1360146	675	Reverse	integral_membrane	cell wall and cell processes
1249	AYJ03_006440	ABC transporter permease	1360155	1361801	1647	Reverse	integral_membrane	cell wall and cell processes
1250	AYJ03_006445	Daunorubicin/doxorubicin resistance ATP-binding protein DrrA	1361798	1362733	936	Reverse	cytoplasmic	cell wall and cell processes
1251	AYJ03_006450	HTH-type transcriptional regulator BetI	1362723	1363361	639	Reverse	cytoplasmic	regulatory proteins
1252	AYJ03_006455	Putative O-methyltransferase	1363503	1364150	675	Reverse	cytoplasmic	intermediary metabolism and respiration
1253	AYJ03_006460	ECF RNA polymerase sigma factor SigE	1364413	1365186	774	Forward	cytoplasmic	information pathways
1254	AYJ03_006465	anti-sigma-E factor RseA	1365344	1365808	465	Forward	cytoplasmic	information pathways
1255	AYJ03_006470	Serine protease Do-like HtrA	1365875	1367461	1587	Forward	cytoplasmic	intermediary metabolism and respiration
1256	AYJ03_006475	Sec-independent protein translocase protein TatB	1367463	1367858	396	Forward	cytoplasmic	cell wall and cell processes
1257	AYJ03_006480	Ribonucleotide monophosphatase NagD	1367891	1368721	831	Reverse	cytoplasmic	conserved hypotheticals
1258	AYJ03_006485	PH domain-containing protein	1368832	1370295	1464	Reverse	integral_membrane	cell wall and cell processes
1259	AYJ03_006490	PH domain-containing protein	1370292	1370825	534	Reverse	integral_membrane	cell wall and cell processes
1260	AYJ03_006495	hypothetical protein	1370920	1371477	558	Forward	membrane_attached	cell wall and cell processes
1261	AYJ03_006500	type II toxin-antitoxin system Phd/YefM family antitoxin	1371529	1371702	174	Forward	#N/A	Conserved hypothetical protein
1262	AYJ03_006505	Iron-sulfur cluster carrier protein	1371777	1372949	1173	Reverse	cytoplasmic	intermediary metabolism and respiration
1263	AYJ03_006510	hypothetical protein	1372962	1374197	1236	Reverse	integral_membrane	cell wall and cell processes
1264	AYJ03_006515	DUF1003 domain-containing protein	1374322	1374864	543	Reverse	integral_membrane	cell wall and cell processes
1265	AYJ03_006520	Magnesium transporter MgtE	1374861	1376168	1308	Reverse	cytoplasmic	conserved hypotheticals
1266	AYJ03_006525	DUF4190 domain-containing protein	1376230	1376826	597	Reverse	integral_membrane	cell wall and cell processes
1267	AYJ03_006530	magnesium transporter	1376976	1377503	528	Forward	integral_membrane	cell wall and cell processes
1268	AYJ03_006535	Trehalose-binding lipoprotein LpqY	1377524	1378930	1407	Forward	cytoplasmic	cell wall and cell processes
1269	AYJ03_006540	Trehalose transport system permease protein SugA	1378927	1379850	924	Forward	integral_membrane	cell wall and cell processes
1270	AYJ03_006545	Trehalose transport system permease protein SugB	1379855	1380679	825	Forward	integral_membrane	cell wall and cell processes
1271	AYJ03_006550	Trehalose import ATP-binding protein SugC	1380684	1381865	1182	Forward	cytoplasmic	cell wall and cell processes
1272	AYJ03_006555	Cobalt/magnesium transport protein CorA	1381942	1383042	1101	Reverse	cytoplasmic	cell wall and cell processes
1273	AYJ03_006560	Malate dehydrogenase	1383213	1384202	990	Forward	cytoplasmic	intermediary metabolism and respiration
1274	AYJ03_006565	Antitoxin VapB33	1384278	1384538	261	Forward	cytoplasmic	virulence, detoxification, adaptation
1275	AYJ03_006570	Ribonuclease VapC33	1384535	1384966	432	Forward	cytoplasmic	virulence, detoxification, adaptation
1276	AYJ03_006575	putative PE-PGRS family protein PE_PGRS24	1384989	1386677	1689	Reverse	integral_membrane	PE/PPE
1277	AYJ03_006580	hypothetical protein	1386857	1387717	861	Forward	integral_membrane	cell wall and cell processes
1278	AYJ03_006585	Putative oxidoreductase SadH	1387798	1388628	831	Reverse	cytoplasmic	intermediary metabolism and respiration
1279	AYJ03_006590	type II toxin-antitoxin system RelE/ParE family toxin	1388685	1388978	294	Reverse	cytoplasmic	virulence, detoxification, adaptation
1280	AYJ03_006595	Antitoxin RelB	1388975	1389244	270	Reverse	cytoplasmic	virulence, detoxification, adaptation
1281	AYJ03_006600	Multifunctional 2-oxoglutarate metabolism enzyme	1389357	1393052	3696	Reverse	cytoplasmic	intermediary metabolism and respiration
1282	AYJ03_006605	hypothetical protein	1393194	1393982	789	Reverse	integral_membrane	cell wall and cell processes
1283	AYJ03_006610	Multidrug resistance protein 3	1394179	1395918	1740	Forward	integral_membrane	cell wall and cell processes
1284	AYJ03_006615	RecBCD enzyme subunit RecD	1395821	1399240	3420	Reverse	cytoplasmic	conserved hypotheticals
1285	AYJ03_006620	Putative lipoprotein LprE	1399296	1399904	609	Reverse	membrane_attached	cell wall and cell processes
1286	AYJ03_006625	ATP-dependent RNA helicase DeaD	1399970	1401661	1692	Forward	cytoplasmic	information pathways
1287	AYJ03_006630	O-acetyltransferase OatA	1401658	1402809	1152	Forward	integral_membrane	intermediary metabolism and respiration
1288	AYJ03_006635	putative HTH-type transcriptional regulator	1402778	1403386	609	Reverse	cytoplasmic	regulatory proteins
1289	AYJ03_006640	Cytochrome P450 130	1403386	1404603	1218	Reverse	cytoplasmic	intermediary metabolism and respiration
1290	AYJ03_006645	putative FAD-linked oxidoreductase	1404717	1406084	1368	Reverse	cytoplasmic	intermediary metabolism and respiration
1291	AYJ03_006650	putative multidrug-efflux transporter	1406081	1407340	1260	Reverse	integral_membrane	cell wall and cell processes
1292	AYJ03_006655	uracil-DNA glycosylase	1407339	1408238	900	Forward	integral_membrane	information pathways
1293	AYJ03_006660	2-heptyl-3-hydroxy-4(1H)-quinolone synthase	1408240	1409358	1119	Forward	cytoplasmic	intermediary metabolism and respiration
1294	AYJ03_006665	F420H(2)-dependent quinone reductase	1409484	1409933	450	Reverse	integral_membrane	conserved hypotheticals
1295	AYJ03_006670	putative HIT-like protein	1409938	1410372	435	Reverse	cytoplasmic	conserved hypotheticals
1296	AYJ03_006675	Putative amidase AmiB2	1410431	1411819	1389	Forward	cytoplasmic	intermediary metabolism and respiration
1297	AYJ03_006680	pH-sensitive adenylate cyclase	1411894	1413087	1194	Forward	cytoplasmic	intermediary metabolism and respiration
1298	AYJ03_006685	hypothetical protein	1413260	1413940	681	Forward	cytoplasmic	conserved hypotheticals
1299	AYJ03_006695	Transcriptional regulatory protein EmbR	1416181	1417347	1167	Reverse	cytoplasmic	regulatory proteins
1300	AYJ03_006700	hypothetical protein	1417658	1418356	699	Reverse	cytoplasmic	conserved hypotheticals
1301	AYJ03_006705	DUF4189 domain-containing protein	1418579	1418953	375	Reverse	SECRETED PROTEIN	cell wall and cell processes
1302	AYJ03_006710	Lipoprotein LprA	1419014	1419748	735	Reverse	membrane_attached	cell wall and cell processes
1303	AYJ03_006715	DUF732 domain-containing protein	1419961	1420302	342	Reverse	integral_membrane	cell wall and cell processes
1304	AYJ03_006720	putative ABC transporter ATP-binding protein	1420410	1422305	1896	Reverse	integral_membrane	cell wall and cell processes
1305	AYJ03_006725	putative ABC transporter ATP-binding protein	1422302	1424050	1749	Reverse	integral_membrane	cell wall and cell processes
1306	AYJ03_006730	Putative lipoprotein LprB	1424197	1424754	558	Forward	membrane_attached	cell wall and cell processes
1307	AYJ03_006735	DUF3558 domain-containing protein	1424751	1425293	543	Forward	SECRETED PROTEIN	cell wall and cell processes
1308	AYJ03_006740	histidine phosphatase family protein	1425438	1425914	477	Reverse	integral_membrane	conserved hypotheticals
1309	AYJ03_006745	exonuclease SbcCD subunit D	1426164	1427417	1254	Forward	cytoplasmic	conserved hypotheticals
1310	AYJ03_006750	AAA family ATPase	1427414	1430041	2628	Forward	cytoplasmic	conserved hypotheticals
1311	AYJ03_006755	putative GMC-type oxidoreductase	1430062	1431648	1587	Forward	cytoplasmic	intermediary metabolism and respiration
1312	AYJ03_006760	putative monoacyl phosphatidylinositol tetramannoside-binding protein LpqW	1431665	1433440	1776	Reverse	membrane_attached	cell wall and cell processes
1313	AYJ03_006765	putative ABC transporter ATP-binding protein	1433433	1435271	1839	Reverse	cytoplasmic	cell wall and cell processes
1314	AYJ03_006770	Putative peptide transport permease protein	1435268	1436143	876	Reverse	integral_membrane	cell wall and cell processes
1315	AYJ03_006775	Putative peptide transport permease protein	1436140	1437117	978	Reverse	integral_membrane	cell wall and cell processes
1316	AYJ03_006780	Beta-carbonic anhydrase 1	1437324	1437815	492	Forward	cytoplasmic	intermediary metabolism and respiration
1317	AYJ03_006785	Sulfate adenylyltransferase subunit 2	1437909	1438907	999	Forward	cytoplasmic	intermediary metabolism and respiration
1318	AYJ03_006790	Bifunctional enzyme CysN/CysC	1438907	1440751	1845	Forward	cytoplasmic	intermediary metabolism and respiration
1319	AYJ03_006795	Putative HTH-type transcriptional regulator	1440805	1441290	486	Forward	cytoplasmic	conserved hypotheticals
1320	AYJ03_006800	Endo-1,4-beta-xylanase Z	1441348	1442718	1371	Forward	cytoplasmic	conserved hypotheticals
1321	AYJ03_006805	hypothetical protein	1442767	1443399	633	Forward	cytoplasmic	conserved hypotheticals
1322	AYJ03_006810	DUF2254 domain-containing protein	1443482	1445047	1566	Reverse	integral_membrane	conserved hypotheticals
1323	AYJ03_006815	hypothetical protein	1445058	1445372	315	Forward	#N/A	conserved hypotheticals
1324	AYJ03_006820	DUF732 domain-containing protein	1445499	1445834	336	Reverse	cytoplasmic	cell wall and cell processes
1325	AYJ03_006830	Arginine--tRNA ligase	1446379	1448031	1653	Forward	cytoplasmic	information pathways
1326	AYJ03_006835	Diaminopimelate decarboxylase	1448028	1449371	1344	Forward	integral_membrane	intermediary metabolism and respiration
1327	AYJ03_006840	Homoserine dehydrogenase	1449375	1450700	1326	Forward	cytoplasmic	intermediary metabolism and respiration
1328	AYJ03_006845	Threonine synthase	1450697	1451779	1083	Forward	cytoplasmic	intermediary metabolism and respiration
1329	AYJ03_006850	Homoserine kinase	1451997	1452947	951	Forward	cytoplasmic	intermediary metabolism and respiration
1330	AYJ03_006855	Transcription termination factor Rho	1453204	1455012	1809	Forward	cytoplasmic	information pathways
1331	AYJ03_006860	50S ribosomal protein L31	1455163	1455405	243	Forward	cytoplasmic	information pathways
1332	AYJ03_006865	Peptide chain release factor 1	1455495	1456568	1074	Forward	cytoplasmic	information pathways
1333	AYJ03_006870	Release factor glutamine methyltransferase	1456565	1457542	978	Forward	cytoplasmic	intermediary metabolism and respiration
1334	AYJ03_006875	Putative threonylcarbamoyl-AMP synthase	1457558	1458211	654	Forward	integral_membrane	conserved hypotheticals
1335	AYJ03_006880	Decaprenyl-phosphate N-acetylglucosaminephosphotransferase	1458295	1459509	1215	Forward	integral_membrane	cell wall and cell processes
1336	AYJ03_006885	ATP synthase subunit I	1459766	1460251	486	Forward	integral_membrane	cell wall and cell processes
1337	AYJ03_006890	ATP synthase subunit a	1460244	1460996	753	Forward	integral_membrane	intermediary metabolism and respiration
1338	AYJ03_006895	ATP synthase subunit c	1461045	1461290	246	Forward	integral_membrane	intermediary metabolism and respiration
1339	AYJ03_006900	ATP synthase subunit b	1461321	1461836	516	Forward	cytoplasmic	intermediary metabolism and respiration
1340	AYJ03_006905	ATP synthase subunit b-delta	1461843	1463183	1341	Forward	cytoplasmic	intermediary metabolism and respiration
1341	AYJ03_006910	ATP synthase subunit alpha	1463228	1464877	1650	Forward	cytoplasmic	intermediary metabolism and respiration
1342	AYJ03_006915	ATP synthase gamma chain	1464884	1465801	918	Forward	cytoplasmic	intermediary metabolism and respiration
1343	AYJ03_006920	ATP synthase subunit beta	1465841	1467301	1461	Forward	cytoplasmic	intermediary metabolism and respiration
1344	AYJ03_006925	ATP synthase epsilon chain	1467315	1467680	366	Forward	cytoplasmic	intermediary metabolism and respiration
1345	AYJ03_006930	DUF2550 family protein	1467688	1468131	444	Forward	integral_membrane	cell wall and cell processes
1346	AYJ03_006935	ISL3-like element IS1557 family transposase	1468171	1469505	1335	Reverse	cytoplasmic	insertion seqs and phages
1347	AYJ03_006940	Cob(I)yrinic acid a,c-diamide adenosyltransferase	1469671	1470252	582	Reverse	cytoplasmic	conserved hypotheticals
1348	AYJ03_006945	UDP-N-acetylglucosamine 1-carboxyvinyltransferase	1470321	1471577	1257	Forward	cytoplasmic	cell wall and cell processes
1349	AYJ03_006965	Methylated-DNA--protein-cysteine methyltransferase	1477134	1477631	498	Reverse	cytoplasmic	information pathways
1350	AYJ03_006970	putative bifunctional transcriptional activator/DNA repair enzyme AlkA	1477628	1479118	1491	Reverse	cytoplasmic	information pathways
1351	AYJ03_006975	Adenylate cyclase 2	1479199	1480824	1626	Reverse	integral_membrane	intermediary metabolism and respiration
1352	AYJ03_006980	Adenylate cyclase 2	1480894	1482501	1608	Reverse	integral_membrane	intermediary metabolism and respiration
1353	AYJ03_006985	Adenylate cyclase 2	1482514	1484217	1704	Reverse	integral_membrane	intermediary metabolism and respiration
1354	AYJ03_006990	Endonuclease NucS	1484279	1484959	672	Forward	cytoplasmic	conserved hypotheticals
1355	AYJ03_006995	hypothetical protein	1484982	1485278	297	Forward	cytoplasmic	conserved hypotheticals
1356	AYJ03_007000	methylmalonyl-CoA epimerase	1485313	1485771	459	Reverse	#N/A	conserved hypotheticals
1357	AYJ03_007005	putative acetyl-CoA acetyltransferase	1485862	1487031	1182	Forward	cytoplasmic	lipid metabolism
1358	AYJ03_007010	Thioredoxin	1487161	1488075	915	Forward	cytoplasmic	intermediary metabolism and respiration
1359	AYJ03_007015	putative PE-PGRS family protein PE_PGRS24	1488154	1489965	1812	Reverse	integral_membrane	PE/PPE
1360	AYJ03_007020	1,4-alpha-glucan branching enzyme GlgB	1490117	1492312	2196	Reverse	cytoplasmic	intermediary metabolism and respiration
1361	AYJ03_007025	Alpha-1,4-glucan:maltose-1-phosphate maltosyltransferase	1492320	1494425	2106	Reverse	cytoplasmic	intermediary metabolism and respiration
1362	AYJ03_007030	Glycogen phosphorylase	1494564	1497155	2592	Forward	cytoplasmic	intermediary metabolism and respiration
1363	AYJ03_007035	putative ATP-dependent helicase DinG	1497195	1499189	1995	Reverse	integral_membrane	information pathways
1364	AYJ03_007040	Nicotinate phosphoribosyltransferase pncB1	1499213	1500559	1347	Reverse	cytoplasmic	intermediary metabolism and respiration
1365	AYJ03_007045	ATP-dependent Clp protease adapter protein ClpS	1500661	1500966	306	Forward	cytoplasmic	conserved hypotheticals
1366	AYJ03_007050	DUF2017 family protein	1500926	1501582	657	Forward	cytoplasmic	regulatory proteins
1367	AYJ03_007055	putative aminopeptidase	1501599	1502633	1035	Forward	integral_membrane	intermediary metabolism and respiration
1368	AYJ03_007060	CysO-cysteine peptidase	1502641	1503081	441	Forward	cytoplasmic	intermediary metabolism and respiration
1369	AYJ03_007065	Sulfur carrier protein CysO	1503103	1503384	282	Forward	membrane_attached	intermediary metabolism and respiration
1370	AYJ03_007070	O-phosphoserine sulfhydrylase	1503394	1504365	972	Forward	cytoplasmic	intermediary metabolism and respiration
1371	AYJ03_007075	rhomboid family intramembrane serine protease	1504356	1505078	723	Forward	integral_membrane	cell wall and cell processes
1372	AYJ03_007080	Glutamate racemase	1505075	1505890	816	Forward	integral_membrane	cell wall and cell processes
1373	AYJ03_007085	Ribonuclease BN	1505917	1506738	822	Forward	integral_membrane	conserved hypotheticals
1374	AYJ03_007090	Ribonuclease PH	1506755	1507534	780	Forward	cytoplasmic	information pathways
1375	AYJ03_007095	Non-canonical purine NTP pyrophosphatase	1507573	1508187	615	Forward	integral_membrane	conserved hypotheticals
1376	AYJ03_007100	DUF3817 domain-containing protein	1508184	1508546	363	Reverse	integral_membrane	cell wall and cell processes
1377	AYJ03_007105	hypothetical protein	1508543	1508923	381	Reverse	integral_membrane	cell wall and cell processes
1378	AYJ03_007110	Acyl carrier protein MbtL	1508968	1509288	321	Forward	cytoplasmic	lipid metabolism
1379	AYJ03_007115	Long-chain-fatty-acid--[acyl-carrier-protein] ligase MbtM	1509281	1510846	1566	Forward	integral_membrane	lipid metabolism
1380	AYJ03_007120	Acyl-[acyl-carrier-protein] dehydrogenase MbtN	1510846	1512006	1161	Forward	cytoplasmic	lipid metabolism
1381	AYJ03_007125	Lysine N-acyltransferase MbtK	1511973	1512605	633	Reverse	cytoplasmic	lipid metabolism
1382	AYJ03_007135	Iron import ATP-binding/permease protein IrtA	1513047	1515626	2580	Forward	integral_membrane	cell wall and cell processes
1383	AYJ03_007140	Iron import ATP-binding/permease protein IrtB	1515623	1517362	1740	Forward	integral_membrane	cell wall and cell processes
1384	AYJ03_007150	putative oxidoreductase	1517491	1518234	744	Forward	integral_membrane	lipid metabolism
1385	AYJ03_007155	hypothetical protein	1518231	1518560	330	Forward	membrane_attached	conserved hypotheticals
1386	AYJ03_007160	hypothetical protein	1518763	1519134	372	Forward	integral_membrane	conserved hypotheticals
1387	AYJ03_007165	Tetracycline repressor protein class A from transposon 1721	1519200	1519985	786	Reverse	cytoplasmic	regulatory proteins
1388	AYJ03_007170	putative signaling protein	1520005	1521876	1872	Reverse	cytoplasmic	conserved hypotheticals
1389	AYJ03_007175	putative adenylyltransferase/sulfurtransferase MoeZ	1521885	1524032	2148	Reverse	cytoplasmic	intermediary metabolism and respiration
1390	AYJ03_007180	hypothetical protein	1524029	1524820	792	Reverse	cytoplasmic	conserved hypotheticals
1391	AYJ03_007185	putative signaling protein	1525293	1526216	924	Reverse	cytoplasmic	conserved hypotheticals
1392	AYJ03_007190	Putative HTH-type transcriptional regulator	1526612	1530091	3480	Forward	cytoplasmic	regulatory proteins
1393	AYJ03_007195	hypothetical protein	1530173	1530925	753	Forward	cytoplasmic	regulatory proteins
1395	AYJ03_007205	Putative coenzyme F420-dependent oxidoreductase	1531348	1532370	1023	Forward	cytoplasmic	intermediary metabolism and respiration
1396	AYJ03_007210	PPE family protein PPE18	1532443	1533633	1191	Reverse	integral_membrane	PE/PPE
1397	AYJ03_007215	hypothetical protein	1533948	1534610	663	Reverse	cytoplasmic	cell wall and cell processes
1398	AYJ03_007220	hypothetical protein	1534607	1535392	786	Reverse	cytoplasmic	cell wall and cell processes
1399	AYJ03_007225	Phosphoserine phosphatase RsbU	1535683	1537644	1962	Reverse	cytoplasmic	information pathways
1400	AYJ03_007230	Anti-sigma-F factor antagonist RsfA	1537783	1538169	387	Reverse	cytoplasmic	information pathways
1401	AYJ03_007235	GTP pyrophosphokinase YjbM	1538390	1539211	822	Forward	cytoplasmic	conserved hypotheticals
1402	AYJ03_007240	hypothetical protein	1539180	1539440	261	Forward	#N/A	conserved hypotheticals
1403	AYJ03_007245	Esterase EstB	1539512	1540645	1206	Reverse	cytoplasmic	conserved hypotheticals
1404	AYJ03_007250	Putative diacylated glycolipid transporter LprF	1541020	1541805	786	Forward	membrane_attached	cell wall and cell processes
1405	AYJ03_007255	IS3-like element IS987 family transposase	3847642	3848805	1263	Reverse	cytoplasmic	insertion seqs and phages
1406	AYJ03_007260	hypothetical protein	1543359	1544828	1470	Forward	integral_membrane	cell wall and cell processes
1407	AYJ03_007265	Alpha-pyrone synthesis polyketide synthase-like Pks18	1544825	1546006	1182	Forward	integral_membrane	conserved hypotheticals
1408	AYJ03_007270	Glycolipid sulfotransferase	1546012	1546992	981	Forward	cytoplasmic	intermediary metabolism and respiration
1409	AYJ03_007275	hypothetical protein	1547072	1547530	459	Reverse	integral_membrane	conserved hypotheticals
1410	AYJ03_007280	hypothetical protein	1547832	1549151	1320	Forward	cytoplasmic	conserved hypotheticals
1411	AYJ03_007285	TfuA-like protein	1549148	1550641	1494	Forward	cytoplasmic	conserved hypotheticals
1412	AYJ03_007290	2-methyl-6-phytyl-1,4-hydroquinone methyltransferase	1550579	1551217	639	Reverse	cytoplasmic	intermediary metabolism and respiration
1413	AYJ03_007295	DUF222 domain-containing protein	1551228	1552655	1428	Reverse	cytoplasmic	conserved hypotheticals
1414	AYJ03_007300	Bifunctional protein PyrR	1552654	1553235	582	Forward	integral_membrane	regulatory proteins
1415	AYJ03_007305	Aspartate carbamoyltransferase	1553232	1554191	960	Forward	integral_membrane	intermediary metabolism and respiration
1416	AYJ03_007310	Dihydroorotase	1554188	1555480	1293	Forward	cytoplasmic	intermediary metabolism and respiration
1417	AYJ03_007315	transporter	1555477	1555974	498	Forward	integral_membrane	cell wall and cell processes
1418	AYJ03_007320	Carbamoyl-phosphate synthase small chain	1555971	1557101	1131	Forward	cytoplasmic	intermediary metabolism and respiration
1419	AYJ03_007325	Carbamoyl-phosphate synthase large chain	1557101	1560448	3348	Forward	#N/A	intermediary metabolism and respiration
1420	AYJ03_007330	Orotidine 5'-phosphate decarboxylase	1560445	1561269	825	Forward	cytoplasmic	intermediary metabolism and respiration
1421	AYJ03_007335	PE family immunomodulator PE15	1561464	1561772	309	Forward	cytoplasmic	PE/PPE
1422	AYJ03_007340	putative PPE family protein PPE20	1561769	1563388	1620	Forward	integral_membrane	PE/PPE
1423	AYJ03_007345	integration host factor	1563694	1564266	318	Forward	cytoplasmic	information pathways
1424	AYJ03_007350	Guanylate kinase	1564401	1565027	627	Forward	cytoplasmic	intermediary metabolism and respiration
1425	AYJ03_007355	DNA-directed RNA polymerase subunit omega	1565093	1565425	333	Forward	cytoplasmic	information pathways
1426	AYJ03_007360	Coenzyme A biosynthesis bifunctional protein CoaBC	1565441	1566697	1257	Forward	cytoplasmic	intermediary metabolism and respiration
1427	AYJ03_007365	S-adenosylmethionine synthase	1566825	1568036	1212	Forward	cytoplasmic	intermediary metabolism and respiration
1428	AYJ03_007370	Baeyer-Villiger monooxygenase	1568109	1569587	1479	Reverse	cytoplasmic	intermediary metabolism and respiration
1429	AYJ03_007375	Putative cytochrome P450 132	1569584	1570969	1386	Reverse	cytoplasmic	intermediary metabolism and respiration
1430	AYJ03_007380	putative HTH-type transcriptional regulator	1571047	1572081	1035	Forward	#N/A	regulatory proteins
1431	AYJ03_007385	PE-PGRS family protein PE_PGRS16	1572127	1573857	1731	Reverse	integral_membrane	PE/PPE
1432	AYJ03_007390	Ribonuclease VapC10	1574112	1574513	402	Reverse	integral_membrane	virulence, detoxification, adaptation
1433	AYJ03_007395	Putative antitoxin VapB10	1574510	1574767	258	Reverse	integral_membrane	virulence, detoxification, adaptation
1434	AYJ03_007400	Carboxylesterase NlhH	1574850	1575809	960	Reverse	cytoplasmic	intermediary metabolism and respiration
1435	AYJ03_007405	Carboxylesterase NlhH	1575834	1576796	963	Reverse	cytoplasmic	intermediary metabolism and respiration
1436	AYJ03_007410	putative membrane protein	1576930	1577532	603	Forward	integral_membrane	cell wall and cell processes
1437	AYJ03_007415	putative primosomal protein N'	1577613	1579580	1968	Forward	cytoplasmic	information pathways
1438	AYJ03_007420	Demethylrebeccamycin-D-glucose O-methyltransferase	1579598	1580422	825	Reverse	cytoplasmic	intermediary metabolism and respiration
1439	AYJ03_007425	Multiple antibiotic resistance protein MarR	1580591	1581073	483	Forward	integral_membrane	regulatory proteins
1440	AYJ03_007430	tRNA-Leu(aag)	1581145	1581969	825	Reverse	cytoplasmic	intermediary metabolism and respiration
1441	AYJ03_007435	Methionyl-tRNA formyltransferase	1582166	1583104	939	Forward	integral_membrane	information pathways
1442	AYJ03_007440	Putative methyltransferase	1583101	1584474	1374	Forward	cytoplasmic	information pathways
1443	AYJ03_007445	Ribulose-phosphate 3-epimerase	1584499	1585197	699	Forward	cytoplasmic	intermediary metabolism and respiration
1444	AYJ03_007450	Riboflavin biosynthesis protein RibD	1585194	1586213	1020	Forward	integral_membrane	intermediary metabolism and respiration
1445	AYJ03_007455	putative triacylglyceride transporter	1586210	1587766	1557	Reverse	integral_membrane	cell wall and cell processes
1446	AYJ03_007460	Lipoarabinomannan carrier protein LprG	1587772	1588482	711	Reverse	membrane_attached	cell wall and cell processes
1447	AYJ03_007465	Riboflavin synthase	1588567	1589172	606	Forward	cytoplasmic	intermediary metabolism and respiration
1448	AYJ03_007470	D-threo-3-hydroxyaspartate dehydratase	1589386	1589901	522	Forward	cytoplasmic	conserved hypotheticals
1449	AYJ03_007475	D-threonine aldolase	1589891	1590292	402	Forward	membrane_attached	conserved hypotheticals
1450	AYJ03_007480	Riboflavin biosynthesis protein RibBA	1590397	1591674	1278	Forward	cytoplasmic	intermediary metabolism and respiration
1451	AYJ03_007485	6,7-dimethyl-8-ribityllumazine synthase	1591671	1592153	483	Forward	cytoplasmic	intermediary metabolism and respiration
1452	AYJ03_007490	PH domain-containing protein	1592150	1592614	465	Forward	integral_membrane	cell wall and cell processes
1453	AYJ03_007495	Putative lipoprotein LprH	1592639	1593325	687	Forward	membrane_attached	cell wall and cell processes
1454	AYJ03_007500	hypothetical protein	1593505	1593978	474	Forward	cytoplasmic	conserved hypotheticals
1455	AYJ03_007505	UvrABC system protein C	1594042	1595982	1941	Forward	cytoplasmic	information pathways
1456	AYJ03_007510	Nucleotide-binding protein	1595979	1596884	906	Forward	cytoplasmic	conserved hypotheticals
1457	AYJ03_007515	Putative gluconeogenesis factor	1596881	1597909	1029	Forward	cytoplasmic	conserved hypotheticals
1458	AYJ03_007520	Putative sporulation transcription regulator WhiA	1597906	1598883	978	Forward	cytoplasmic	regulatory proteins
1459	AYJ03_007525	hypothetical protein	1598893	1599654	762	Reverse	integral_membrane	cell wall and cell processes
1460	AYJ03_007530	Putative diacyglycerol O-acyltransferase	1599658	1601037	1380	Forward	cytoplasmic	lipid metabolism
1461	AYJ03_007535	Carboxylesterase NlhH	1601059	1602321	1263	Reverse	cytoplasmic	intermediary metabolism and respiration
1462	AYJ03_007540	Long-chain-fatty-acid--CoA ligase	1602321	1603928	1608	Reverse	cytoplasmic	lipid metabolism
1463	AYJ03_007545	glycerol acyltransferase	1603932	1604759	828	Reverse	cytoplasmic	conserved hypotheticals
1464	AYJ03_007550	Purine catabolism regulatory protein	1604878	1606146	1269	Forward	cytoplasmic	conserved hypotheticals
1465	AYJ03_007555	PE family protein PE3	1606386	1607972	1587	Forward	integral_membrane	PE/PPE
1466	AYJ03_007560	DUF3556 domain-containing protein	1608083	1609852	1770	Forward	integral_membrane	cell wall and cell processes
1467	AYJ03_007565	Putative thiazole biosynthetic enzyme	1609849	1611270	1422	Forward	cytoplasmic	intermediary metabolism and respiration
1468	AYJ03_007570	putative L,D-transpeptidase 3	1611434	1612249	816	Forward	SECRETED PROTEIN	cell wall and cell processes
1469	AYJ03_007575	hypothetical protein	1612256	1612393	138	Forward	cytoplasmic	conserved hypotheticals
1470	AYJ03_007580	hypothetical protein	1612342	1612950	609	Reverse	integral_membrane	cell wall and cell processes
1471	AYJ03_007585	Glyceraldehyde-3-phosphate dehydrogenase	1613307	1614326	1020	Forward	cytoplasmic	intermediary metabolism and respiration
1472	AYJ03_007590	Phosphoglycerate kinase	1614329	1615567	1239	Forward	cytoplasmic	intermediary metabolism and respiration
1473	AYJ03_007595	Triosephosphate isomerase	1615564	1616349	786	Forward	cytoplasmic	intermediary metabolism and respiration
1475	AYJ03_007610	nuclear transport factor 2 family protein	1616961	1617386	426	Reverse	cytoplasmic	conserved hypotheticals
1476	AYJ03_007615	putative protein-export membrane protein SecG	1617837	1618070	234	Forward	integral_membrane	cell wall and cell processes
1477	AYJ03_007620	PE-PGRS family protein PE_PGRS26	1618209	1619684	1476	Reverse	integral_membrane	PE/PPE
1478	AYJ03_007625	Dimethyl sulfoxide/trimethylamine N-oxide reductase	1619791	1622091	2301	Forward	cytoplasmic	intermediary metabolism and respiration
1479	AYJ03_007630	hypothetical protein	1622207	1622692	486	Reverse	integral_membrane	conserved hypotheticals
1481	AYJ03_007640	ATPase	1623287	1623697	411	Reverse	cytoplasmic	conserved hypotheticals
1482	AYJ03_007645	6-phosphogluconolactonase	1623714	1624457	744	Reverse	integral_membrane	intermediary metabolism and respiration
1483	AYJ03_007650	glucose-6-phosphate dehydrogenase assembly protein OpcA	1624454	1625365	912	Reverse	cytoplasmic	intermediary metabolism and respiration
1484	AYJ03_007655	Glucose-6-phosphate 1-dehydrogenase 2	1625418	1626962	1545	Reverse	cytoplasmic	intermediary metabolism and respiration
1485	AYJ03_007660	tRNA-Arg(ccg)	1626959	1628080	1122	Reverse	cytoplasmic	intermediary metabolism and respiration
1486	AYJ03_007665	Transketolase	1628097	1630199	2103	Reverse	cytoplasmic	intermediary metabolism and respiration
1487	AYJ03_007670	putative PE-PGRS family protein PE_PGRS24	1630638	1634627	3990	Reverse	cytoplasmic	PE/PPE
1488	AYJ03_007675	Protoheme IX farnesyltransferase	1635029	1635955	927	Forward	integral_membrane	intermediary metabolism and respiration
1489	AYJ03_007680	PE-PGRS family protein PE_PGRS26	1636004	1638229	2226	Reverse	cytoplasmic	PE/PPE
1490	AYJ03_007685	PucR family transcriptional regulator	1638381	1639646	1266	Forward	cytoplasmic	regulatory proteins
1491	AYJ03_007690	Quinone oxidoreductase 1	1639674	1640660	987	Reverse	cytoplasmic	intermediary metabolism and respiration
1492	AYJ03_007695	Cycloserine biosynthesis protein DcsG	1640680	1641543	864	Forward	cytoplasmic	conserved hypotheticals
1493	AYJ03_007700	Heme A synthase	1641493	1642425	933	Reverse	integral_membrane	cell wall and cell processes
1494	AYJ03_007705	multidrug ABC transporter permease	1642537	1643322	786	Reverse	integral_membrane	cell wall and cell processes
1495	AYJ03_007710	Daunorubicin/doxorubicin resistance ATP-binding protein DrrA	1643319	1644260	942	Reverse	cytoplasmic	cell wall and cell processes
1496	AYJ03_007715	Alpha-(1->6)-mannopyranosyltransferase	1644363	1646138	1776	Reverse	integral_membrane	cell wall and cell processes
1497	AYJ03_007720	winged helix-turn-helix transcriptional regulator	1646186	1646992	807	Forward	cytoplasmic	regulatory proteins
1498	AYJ03_007725	FeS cluster assembly protein SufB	1646989	1649529	2541	Forward	cytoplasmic	conserved hypotheticals
1499	AYJ03_007730	FeS cluster assembly protein SufD	1649526	1650719	1194	Forward	cytoplasmic	conserved hypotheticals
1500	AYJ03_007735	Vegetative protein 296	1650716	1651516	801	Forward	cytoplasmic	cell wall and cell processes
1501	AYJ03_007740	putative cysteine desulfurase	1651518	1652771	1254	Forward	cytoplasmic	intermediary metabolism and respiration
1502	AYJ03_007745	Iron-sulfur cluster assembly scaffold protein IscU	1652768	1653256	489	Forward	cytoplasmic	intermediary metabolism and respiration
1503	AYJ03_007750	DUF59 domain-containing protein	1653231	1653578	348	Forward	cytoplasmic	conserved hypotheticals
1504	AYJ03_007755	3-methylmercaptopropionyl-CoA dehydrogenase	1653673	1655502	1830	Reverse	cytoplasmic	lipid metabolism
1505	AYJ03_007760	putative PE-PGRS family protein PE_PGRS24	1655609	1656721	1113	Reverse	integral_membrane	PE/PPE
1506	AYJ03_007765	putative cobalt/nickel-exporting P-type ATPase	1656963	1658936	1974	Forward	integral_membrane	cell wall and cell processes
1507	AYJ03_007770	Putative thioredoxin 2	1658980	1659354	375	Forward	integral_membrane	intermediary metabolism and respiration
1508	AYJ03_007775	Putative thioredoxin 2	1659370	1659741	372	Forward	cytoplasmic	intermediary metabolism and respiration
1509	AYJ03_007780	putative enoyl-CoA hydratase echA12	1659763	1660620	858	Forward	cytoplasmic	lipid metabolism
1510	AYJ03_007785	putative ABC transporter ATP-binding protein YbiT	1660656	1662284	1629	Forward	cytoplasmic	cell wall and cell processes
1511	AYJ03_007790	transcriptional regulator	1662381	1662572	192	Forward	#N/A	regulatory proteins
1512	AYJ03_007795	HTH-type transcriptional repressor AcnR	1662641	1663204	564	Reverse	cytoplasmic	regulatory proteins
1513	AYJ03_007800	Aconitate hydratase A	1663215	1666046	2832	Reverse	cytoplasmic	intermediary metabolism and respiration
1514	AYJ03_007805	hypothetical protein	1666204	1666764	561	Forward	integral_membrane	cell wall and cell processes
1515	AYJ03_007810	Peptidoglycan endopeptidase RipA	1666990	1668408	1419	Forward	cytoplasmic	virulence, detoxification, adaptation
1516	AYJ03_007815	Peptidoglycan endopeptidase RipB	1668419	1669144	726	Forward	integral_membrane	virulence, detoxification, adaptation
1517	AYJ03_007820	AAA domain-containing protein	1669283	1670416	1134	Forward	integral_membrane	regulatory proteins
1518	AYJ03_007825	DUF58 domain-containing protein	1670413	1671366	954	Forward	cytoplasmic	conserved hypotheticals
1519	AYJ03_007830	VWA domain-containing protein	1671377	1672384	1008	Forward	integral_membrane	cell wall and cell processes
1520	AYJ03_007835	hypothetical protein	1672457	1673299	843	Reverse	cytoplasmic	conserved hypotheticals
1521	AYJ03_007840	3-oxoacyl-[acyl-carrier-protein] reductase FabG1	1673440	1674183	744	Forward	cytoplasmic	lipid metabolism
1522	AYJ03_007845	Enoyl-[acyl-carrier-protein] reductase [NADH]	1674202	1675011	810	Forward	cytoplasmic	lipid metabolism
1523	AYJ03_007850	Ferrochelatase	1675017	1676051	1035	Forward	cytoplasmic	intermediary metabolism and respiration
1524	AYJ03_007855	hypothetical protein	1676017	1676883	867	Reverse	cytoplasmic	conserved hypotheticals
1525	AYJ03_007860	NfeD family protein	1676941	1677375	435	Forward	integral_membrane	cell wall and cell processes
1526	AYJ03_007865	Modulator of FtsH protease HflK	1677397	1678542	1146	Forward	cytoplasmic	cell wall and cell processes
1527	AYJ03_007870	hypothetical protein	1678552	1678908	357	Forward	#N/A	conserved hypotheticals
1528	AYJ03_007875	methylmalonyl-CoA mutase	1678942	1679172	231	Forward	#N/A	conserved hypotheticals
1529	AYJ03_007880	hypothetical protein	1679322	1680629	1308	Forward	integral_membrane	cell wall and cell processes
1530	AYJ03_007885	TVP38/TMEM64 family inner membrane protein YdjZ	1681208	1681966	759	Reverse	integral_membrane	cell wall and cell processes
1531	AYJ03_007890	putative methylmalonyl-CoA mutase small subunit	1682157	1684004	1848	Forward	cytoplasmic	lipid metabolism
1532	AYJ03_007895	putative methylmalonyl-CoA mutase large subunit	1684005	1686257	2253	Forward	cytoplasmic	lipid metabolism
1533	AYJ03_007900	putative antitoxin MazE4	1686271	1686573	303	Forward	integral_membrane	virulence, detoxification, adaptation
1534	AYJ03_007905	Endoribonuclease MazF4	1686570	1686887	318	Forward	cytoplasmic	virulence, detoxification, adaptation
1535	AYJ03_007910	putative GTPase	1686884	1687888	1005	Forward	cytoplasmic	cell wall and cell processes
1536	AYJ03_007915	serine hydrolase	1687941	1689230	1290	Forward	integral_membrane	intermediary metabolism and respiration
1537	AYJ03_007920	27-O-demethylrifamycin SV methyltransferase	1689303	1689920	774	Reverse	cytoplasmic	intermediary metabolism and respiration
1538	AYJ03_007925	Dodecin	1690134	1690346	213	Reverse	#N/A	conserved hypotheticals
1539	AYJ03_007930	glycosyltransferase (part1)	1690407	1690805	399	Forward	membrane_attached	conserved hypotheticals
1540	AYJ03_007935	Putative glycosyltransferases	1690850	1691878	1029	Forward	integral_membrane	intermediary metabolism and respiration
1541	AYJ03_007940	hypothetical protein	1691890	1692711	822	Forward	cytoplasmic	conserved hypotheticals
1542	AYJ03_007945	hypothetical protein	1692924	1693823	900	Forward	cytoplasmic	unknown
1543	AYJ03_007955	UDP-N-acetylbacillosamine N-acetyltransferase	1695281	1695946	666	Reverse	cytoplasmic	conserved hypotheticals
1544	AYJ03_007960	Trans-aconitate 2-methyltransferase	1695943	1696443	501	Reverse	cytoplasmic	unknown
1545	AYJ03_007965	hypothetical protein	1696727	1697422	696	Reverse	cytoplasmic	conserved hypotheticals
1546	AYJ03_007970	hypothetical protein	1697356	1697859	504	Forward	#N/A	unknown
1547	AYJ03_007975	DUF2029 domain-containing protein	1698095	1699894	1800	Reverse	integral_membrane	cell wall and cell processes
1548	AYJ03_007980	hypothetical protein	1699866	1700228	363	Forward	#N/A	conserved hypotheticals
1549	AYJ03_007985	Ubiquinone biosynthesis O-methyltransferase	1700212	1701093	882	Forward	cytoplasmic	unknown
1550	AYJ03_007990	hypothetical protein	1701295	1702593	1299	Forward	integral_membrane	cell wall and cell processes
1551	AYJ03_008000	GDP-mannose 4,6-dehydratase	1703074	1704096	1023	Forward	cytoplasmic	intermediary metabolism and respiration
1552	AYJ03_008005	GDP-L-fucose synthase	1704093	1705061	969	Forward	integral_membrane	intermediary metabolism and respiration
1553	AYJ03_008010	2-O-methyltransferase NoeI	1705058	1705789	732	Forward	cytoplasmic	conserved hypotheticals
1554	AYJ03_008015	putative glycosyltransferase	1705807	1706595	789	Reverse	cytoplasmic	conserved hypotheticals
1555	AYJ03_008020	tRNA (mo5U34)-methyltransferase	1706630	1707526	897	Reverse	cytoplasmic	conserved hypotheticals
1556	AYJ03_008025	Putative glycosyltransferase EpsE	1707529	1708539	1011	Reverse	cytoplasmic	intermediary metabolism and respiration
1557	AYJ03_008030	Sulfolipid-1 exporter Sap	1708871	1709635	765	Forward	integral_membrane	cell wall and cell processes
1558	AYJ03_008035	GalNAc(5)-diNAcBac-PP-undecaprenol beta-1,3-glucosyltransferase	1709644	1710603	960	Forward	integral_membrane	conserved hypotheticals
1559	AYJ03_008040	hypothetical protein	1710733	1711002	270	Forward	cytoplasmic	conserved hypotheticals
1560	AYJ03_008045	Putative glycosyltransferase EpsE	1711028	1712068	1041	Forward	cytoplasmic	intermediary metabolism and respiration
1561	AYJ03_008050	Putative fatty-acid--CoA ligase fadD25	1712302	1714053	1752	Forward	cytoplasmic	lipid metabolism
1562	AYJ03_008055	Sulfolipid-1 exporter MmpL8	1714172	1717612	3441	Reverse	integral_membrane	cell wall and cell processes
1563	AYJ03_008060	Phthiotriol/phenolphthiotriol dimycocerosates methyltransferase	1717653	1718696	1044	Forward	cytoplasmic	intermediary metabolism and respiration
1564	AYJ03_008065	putative glycosyltransferase	1718726	1719970	1245	Forward	integral_membrane	intermediary metabolism and respiration
1565	AYJ03_008070	glycosyltransferase family 2 protein	1720017	1720802	786	Forward	cytoplasmic	conserved hypotheticals
1566	AYJ03_008075	putative glycosyltransferase	1720780	1722060	1281	Reverse	cytoplasmic	intermediary metabolism and respiration
1567	AYJ03_008080	Mycocerosic acid synthase-like polyketide synthase	1722083	1728409	6327	Reverse	cytoplasmic	lipid metabolism
1568	AYJ03_008085	polyketide synthase	1728953	1729450	498	Reverse	integral_membrane	lipid metabolism
1569	AYJ03_008090	Putative fatty-acid--CoA ligase fadD25	1729502	1731256	1755	Forward	integral_membrane	lipid metabolism
1570	AYJ03_008095	putative alcohol dehydrogenase adh	1731373	1732476	1104	Forward	cytoplasmic	intermediary metabolism and respiration
1571	AYJ03_008100	carboxymuconolactone decarboxylase family protein	1732473	1733039	567	Forward	cytoplasmic	conserved hypotheticals
1572	AYJ03_008105	hotdog fold thioesterase	1733116	1733550	435	Reverse	cytoplasmic	conserved hypotheticals
1573	AYJ03_008110	Putative monooxygenase	1733610	1734737	1128	Forward	cytoplasmic	conserved hypotheticals
1574	AYJ03_008115	putative HTH-type transcriptional regulator YfiR	1734734	1735411	678	Forward	cytoplasmic	regulatory proteins
1575	AYJ03_008120	hypothetical protein	1735976	1736212	237	Forward	integral_membrane	conserved hypotheticals
1576	AYJ03_008125	Isoleucine--tRNA ligase	1736519	1739644	3126	Forward	cytoplasmic	information pathways
1577	AYJ03_008130	DNA polymerase IV 1	1739856	1741247	1392	Forward	cytoplasmic	information pathways
1578	AYJ03_008135	putative L-asparaginase	1741212	1742192	981	Reverse	cytoplasmic	intermediary metabolism and respiration
1579	AYJ03_008140	Lipoprotein signal peptidase	1742244	1742852	609	Forward	integral_membrane	cell wall and cell processes
1580	AYJ03_008145	putative RNA pseudouridine synthase	1742845	1743771	927	Forward	cytoplasmic	conserved hypotheticals
1581	AYJ03_008150	Lipoprotein LprI	1743778	1744371	594	Reverse	membrane_attached	cell wall and cell processes
1582	AYJ03_008155	Group 1 truncated hemoglobin GlbN	1744426	1744836	411	Reverse	integral_membrane	intermediary metabolism and respiration
1583	AYJ03_008160	putative oxidoreductase	1745064	1746089	1026	Forward	cytoplasmic	lipid metabolism
1584	AYJ03_008165	putative oxidoreductase	1746094	1746897	804	Forward	integral_membrane	lipid metabolism
1585	AYJ03_008170	hypothetical protein	1746919	1747146	228	Forward	integral_membrane	conserved hypotheticals
1586	AYJ03_008175	Toxin	1747195	1747626	432	Forward	cytoplasmic	conserved hypotheticals
1587	AYJ03_008180	DNA polymerase III subunit alpha	1747694	1751248	3555	Forward	cytoplasmic	information pathways
1588	AYJ03_008185	putative PPE family protein PPE40	1751297	1753333	2037	Reverse	integral_membrane	PE/PPE
1590	AYJ03_008195	Long-chain-fatty-acid--CoA ligase FadD15	1753716	1755431	1389	Forward	cytoplasmic	lipid metabolism
1591	AYJ03_008200	Putative acyltransferase plsB1	1755445	1757310	1866	Forward	cytoplasmic	lipid metabolism
1593	AYJ03_008210	Fumarate reductase flavoprotein subunit	1757681	1759432	1752	Forward	cytoplasmic	intermediary metabolism and respiration
1594	AYJ03_008215	Fumarate reductase iron-sulfur subunit	1759435	1760178	744	Forward	cytoplasmic	intermediary metabolism and respiration
1595	AYJ03_008220	Fumarate reductase subunit C	1760175	1760555	381	Forward	integral_membrane	intermediary metabolism and respiration
1596	AYJ03_008225	Fumarate reductase subunit D	1760552	1760929	378	Forward	integral_membrane	intermediary metabolism and respiration
1597	AYJ03_008230	putative HTH-type transcriptional regulator	1760997	1761605	609	Forward	integral_membrane	regulatory proteins
1598	AYJ03_008235	putative transport protein MmpL2	1761744	1762937	1194	Forward	integral_membrane	cell wall and cell processes
1599	AYJ03_008240	F420H(2)-dependent quinone reductase	1762947	1763393	447	Forward	cytoplasmic	conserved hypotheticals
1600	AYJ03_008245	L-threonine dehydratase biosynthetic IlvA	1763428	1764717	1290	Forward	cytoplasmic	intermediary metabolism and respiration
1601	AYJ03_008250	type II toxin-antitoxin system VapB family antitoxin	1764755	1764973	219	Forward	cytoplasmic	virulence, detoxification, adaptation
1602	AYJ03_008255	Ribonuclease VapC11	1764979	1765383	405	Forward	integral_membrane	virulence, detoxification, adaptation
1603	AYJ03_008260	Malto-oligosyltrehalose trehalohydrolase	1765400	1767142	1743	Reverse	cytoplasmic	virulence, detoxification, adaptation
1604	AYJ03_008265	Putative maltooligosyl trehalose synthase	1767135	1769432	2298	Reverse	cytoplasmic	virulence, detoxification, adaptation
1605	AYJ03_008270	Glycogen operon protein GlgX	1769436	1771601	2166	Reverse	cytoplasmic	virulence, detoxification, adaptation
1606	AYJ03_008275	O-acetyltransferase OatA	1771640	1773829	2190	Reverse	integral_membrane	cell wall and cell processes
1607	AYJ03_008280	Peptidoglycan endopeptidase RipA	1773928	1774620	693	Reverse	integral_membrane	virulence, detoxification, adaptation
1608	AYJ03_008285	hypothetical protein	1774860	1775144	285	Reverse	integral_membrane	cell wall and cell processes
1609	AYJ03_008290	Adenosylmethionine-8-amino-7-oxononanoate aminotransferase	1775392	1776705	1314	Forward	cytoplasmic	intermediary metabolism and respiration
1610	AYJ03_008295	8-amino-7-oxononanoate synthase 1	1776702	1777862	1161	Forward	cytoplasmic	intermediary metabolism and respiration
1611	AYJ03_008300	ATP-dependent dethiobiotin synthetase BioD	1777859	1778539	681	Forward	cytoplasmic	intermediary metabolism and respiration
1612	AYJ03_008305	RNA 2',3'-cyclic phosphodiesterase	1778539	1779048	510	Forward	integral_membrane	conserved hypotheticals
1614	AYJ03_008315	hypothetical protein	1779314	1779724	411	Forward	cytoplasmic	insertion seqs and phages
1615	AYJ03_008330	phage major capsid protein	1780643	1782064	1422	Reverse	integral_membrane	insertion seqs and phages
1616	AYJ03_008335	HK97 family phage prohead protease	1782072	1782584	513	Reverse	cytoplasmic	insertion seqs and phages
1617	AYJ03_008340	phage terminase small subunit P27 family	1782758	1783228	471	Reverse	cytoplasmic	insertion seqs and phages
1618	AYJ03_008345	hypothetical protein	1783309	1783623	315	Reverse	cytoplasmic	insertion seqs and phages
1619	AYJ03_008350	hypothetical protein	1783620	1783892	273	Reverse	cytoplasmic	insertion seqs and phages
1620	AYJ03_008355	hypothetical protein	1783906	1784301	396	Reverse	membrane_attached	insertion seqs and phages
1621	AYJ03_008360	phage protein	1784497	1785912	1416	Reverse	cytoplasmic	insertion seqs and phages
1622	AYJ03_008365	DUF2742 domain-containing protein	1785912	1786310	399	Reverse	membrane_attached	insertion seqs and phages
1623	AYJ03_008370	hypothetical protein	1786307	1786528	222	Reverse	cytoplasmic	insertion seqs and phages
1624	AYJ03_008375	hypothetical protein	1786584	1787099	516	Reverse	SECRETED PROTEIN	insertion seqs and phages
1625	AYJ03_008380	recombinase family protein	1787096	1788505	1410	Reverse	cytoplasmic	insertion seqs and phages
1626	AYJ03_008395	Biotin synthase	1790284	1791333	1050	Forward	cytoplasmic	intermediary metabolism and respiration
1627	AYJ03_008400	hypothetical protein	1791334	1791573	240	Forward	cytoplasmic	conserved hypotheticals
1628	AYJ03_008405	DUF2567 domain-containing protein	1791570	1792235	666	Forward	integral_membrane	cell wall and cell processes
1629	AYJ03_008410	putative inactive lipase	1792400	1793740	1341	Reverse	cytoplasmic	conserved hypotheticals
1630	AYJ03_008415	NUDIX domain-containing protein	1793997	1794707	711	Reverse	cytoplasmic	conserved hypotheticals
1631	AYJ03_008420	Quinolinate synthase A	1794756	1795805	1050	Forward	cytoplasmic	intermediary metabolism and respiration
1632	AYJ03_008425	L-aspartate oxidase	1795805	1797388	1584	Forward	cytoplasmic	intermediary metabolism and respiration
1633	AYJ03_008430	Nicotinate-nucleotide pyrophosphorylase [carboxylating]	1797388	1798245	858	Forward	cytoplasmic	intermediary metabolism and respiration
1634	AYJ03_008435	methyltransferase domain-containing protein	1798294	1799052	759	Forward	cytoplasmic	conserved hypotheticals
1635	AYJ03_008440	nitroreductase family deazaflavin-dependent oxidoreductase	1799073	1799483	411	Reverse	cytoplasmic	conserved hypotheticals
1636	AYJ03_008445	Histidinol dehydrogenase	1799583	1800899	1317	Forward	cytoplasmic	intermediary metabolism and respiration
1637	AYJ03_008450	Histidinol-phosphate aminotransferase	1800896	1802038	1143	Forward	SECRETED PROTEIN	intermediary metabolism and respiration
1638	AYJ03_008455	Imidazoleglycerol-phosphate dehydratase	1802035	1802667	633	Forward	cytoplasmic	intermediary metabolism and respiration
1639	AYJ03_008460	Imidazole glycerol phosphate synthase subunit HisH	1802664	1803284	621	Forward	cytoplasmic	intermediary metabolism and respiration
1640	AYJ03_008465	Phosphoribosyl isomerase A	1803294	1804031	738	Forward	cytoplasmic	intermediary metabolism and respiration
1641	AYJ03_008470	putative inositol 1-monophosphatase ImpA	1804039	1804851	813	Forward	integral_membrane	intermediary metabolism and respiration
1642	AYJ03_008475	Imidazole glycerol phosphate synthase subunit HisF	1804853	1805656	804	Forward	cytoplasmic	intermediary metabolism and respiration
1643	AYJ03_008480	Phosphoribosyl-AMP cyclohydrolase	1805653	1806000	348	Forward	cytoplasmic	intermediary metabolism and respiration
1644	AYJ03_008485	Sodium-potassium/proton antiporter ChaA	1806181	1807263	1083	Forward	integral_membrane	cell wall and cell processes
1645	AYJ03_008490	Putative peroxiredoxin	1807298	1807762	465	Reverse	cytoplasmic	virulence, detoxification, adaptation
1646	AYJ03_008495	Anthranilate synthase component 1	1807903	1809453	1551	Forward	cytoplasmic	intermediary metabolism and respiration
1647	AYJ03_008500	TIGR02234 family membrane protein	1809443	1810150	708	Forward	integral_membrane	cell wall and cell processes
1648	AYJ03_008505	Indole-3-glycerol phosphate synthase	1810240	1811058	819	Forward	cytoplasmic	intermediary metabolism and respiration
1649	AYJ03_008510	Tryptophan synthase beta chain	1811127	1812359	1233	Forward	cytoplasmic	intermediary metabolism and respiration
1650	AYJ03_008515	Tryptophan synthase alpha chain	1812359	1813171	813	Forward	integral_membrane	intermediary metabolism and respiration
1651	AYJ03_008520	Prolipoprotein diacylglyceryl transferase	1813171	1814577	1407	Forward	integral_membrane	cell wall and cell processes
1652	AYJ03_008530	NINE protein	1815253	1815693	441	Forward	integral_membrane	cell wall and cell processes
1653	AYJ03_008535	DUF2752 domain-containing protein	1815683	1816081	399	Forward	integral_membrane	cell wall and cell processes
1654	AYJ03_008540	Pyruvate kinase	1816189	1817607	1419	Forward	cytoplasmic	intermediary metabolism and respiration
1655	AYJ03_008545	Acyl-CoA thioesterase 2	1817615	1818517	903	Forward	cytoplasmic	lipid metabolism
1656	AYJ03_008550	Lysylphosphatidylglycerol biosynthesis bifunctional protein LysX	1818575	1820029	1455	Forward	integral_membrane	cell wall and cell processes
1657	AYJ03_008555	putative ABC transporter ATP-binding protein	1819963	1821693	1731	Reverse	integral_membrane	intermediary metabolism and respiration
1658	AYJ03_008560	ATP-binding/permease protein CydD	1821690	1823273	1608	Reverse	integral_membrane	intermediary metabolism and respiration
1659	AYJ03_008565	Cytochrome bd-I ubiquinol oxidase subunit 2	1823360	1824400	1041	Reverse	integral_membrane	intermediary metabolism and respiration
1660	AYJ03_008570	Cytochrome bd-II ubiquinol oxidase subunit 1	1824430	1825887	1458	Reverse	integral_membrane	intermediary metabolism and respiration
1661	AYJ03_008575	HdeD family acid-resistance protein	1825998	1826585	588	Reverse	integral_membrane	cell wall and cell processes
1662	AYJ03_008580	Adenylate cyclase	1826614	1827945	1332	Reverse	integral_membrane	intermediary metabolism and respiration
1663	AYJ03_008590	putative transcriptional regulatory protein pdtaR	1828180	1828797	618	Forward	cytoplasmic	regulatory proteins
1664	AYJ03_008595	lipid-transfer protein	1828865	1830073	1209	Reverse	cytoplasmic	lipid metabolism
1665	AYJ03_008600	benzoylsuccinyl-CoA thiolase	1830070	1830561	492	Reverse	cytoplasmic	conserved hypotheticals
1666	AYJ03_008605	DNA polymerase I	1830665	1833379	2715	Forward	cytoplasmic	information pathways
1667	AYJ03_008610	30S ribosomal protein S1	1833542	1834987	1446	Forward	cytoplasmic	information pathways
1668	AYJ03_008615	Dephospho-CoA kinase	1835013	1836236	1224	Forward	cytoplasmic	intermediary metabolism and respiration
1669	AYJ03_008620	DUF402 domain-containing protein	1836387	1836830	444	Reverse	cytoplasmic	conserved hypotheticals
1670	AYJ03_008625	UvrABC system protein B	1837075	1839171	2097	Forward	cytoplasmic	information pathways
1671	AYJ03_008630	putative multidrug-efflux transporter	1839168	1840583	1416	Forward	integral_membrane	cell wall and cell processes
1672	AYJ03_008635	mannosyltransferase	1840572	1842242	1671	Reverse	integral_membrane	cell wall and cell processes
1673	AYJ03_008640	Universal stress protein	1842451	1842891	441	Forward	cytoplasmic	virulence, detoxification, adaptation
1674	AYJ03_008645	Hydroxyacylglutathione hydrolase GloC	1842898	1843692	795	Reverse	cytoplasmic	conserved hypotheticals
1675	AYJ03_008650	UvrABC system protein A	1843741	1846659	2919	Forward	cytoplasmic	information pathways
1676	AYJ03_008655	hypothetical protein	1846716	1846973	258	Reverse	#N/A	conserved hypotheticals
1677	AYJ03_008660	esterase family protein	1846989	1848458	1470	Reverse	integral_membrane	cell wall and cell processes
1678	AYJ03_008665	Lysylphosphatidylglycerol biosynthesis bifunctional protein LysX	1848517	1852035	3519	Reverse	integral_membrane	information pathways
1679	AYJ03_008670	Translation initiation factor IF-3	1852273	1852878	606	Forward	cytoplasmic	information pathways
1680	AYJ03_008675	50S ribosomal protein L35	1852928	1853122	195	Forward	membrane_attached	information pathways
1681	AYJ03_008680	50S ribosomal protein L20	1853184	1853573	390	Forward	cytoplasmic	information pathways
1682	AYJ03_008685	23S rRNA (uridine(2479)-2'-O)-methyltransferase	1853606	1854388	783	Forward	cytoplasmic	information pathways
1683	AYJ03_008690	DUF2236 domain-containing protein	1854399	1855454	1056	Reverse	cytoplasmic	conserved hypotheticals
1684	AYJ03_008695	PE-PGRS family protein PE_PGRS16	1855764	1856696	933	Forward	integral_membrane	PE/PPE
1685	AYJ03_008700	pH-sensitive adenylate cyclase	1856774	1857724	951	Forward	cytoplasmic	intermediary metabolism and respiration
1686	AYJ03_008705	hypothetical protein	1857731	1858537	807	Forward	integral_membrane	cell wall and cell processes
1687	AYJ03_008710	Phenylalanine--tRNA ligase alpha subunit	1858733	1859758	1026	Forward	cytoplasmic	information pathways
1688	AYJ03_008715	Phenylalanine--tRNA ligase beta subunit	1859758	1862253	2496	Forward	cytoplasmic	information pathways
1689	AYJ03_008720	tRNA-Pro(ggg)	1862347	1865382	3036	Reverse	integral_membrane	PE/PPE
1690	AYJ03_008725	N-acetyl-gamma-glutamyl-phosphate reductase	1865576	1866634	1059	Forward	cytoplasmic	intermediary metabolism and respiration
1691	AYJ03_008730	Arginine biosynthesis bifunctional protein ArgJ	1866631	1867845	1215	Forward	cytoplasmic	intermediary metabolism and respiration
1692	AYJ03_008735	Acetylglutamate kinase	1867842	1868726	885	Forward	cytoplasmic	intermediary metabolism and respiration
1693	AYJ03_008740	Acetylornithine aminotransferase	1868723	1869925	1203	Forward	integral_membrane	intermediary metabolism and respiration
1694	AYJ03_008745	Ornithine carbamoyltransferase	1869922	1870845	924	Forward	cytoplasmic	intermediary metabolism and respiration
1695	AYJ03_008750	Arginine repressor	1870842	1871354	513	Forward	cytoplasmic	regulatory proteins
1696	AYJ03_008755	Argininosuccinate synthase	1871363	1872559	1197	Forward	cytoplasmic	intermediary metabolism and respiration
1697	AYJ03_008760	Argininosuccinate lyase	1872639	1874051	1413	Forward	cytoplasmic	intermediary metabolism and respiration
1698	AYJ03_008765	Polyketide synthase-like Pks10	1874160	1875221	1062	Forward	cytoplasmic	lipid metabolism
1699	AYJ03_008770	Phenolphthiocerol synthesis polyketide synthase type I Pks15/1	1875304	1881684	6381	Forward	cytoplasmic	lipid metabolism
1700	AYJ03_008775	Phenolphthiocerol synthesis polyketide synthase type I Pks15/1	1881704	1886512	4809	Forward	cytoplasmic	lipid metabolism
1701	AYJ03_008780	Putative inactive phenolphthiocerol synthesis polyketide synthase type I Pks1	1886512	1888020	1509	Forward	cytoplasmic	lipid metabolism
1702	AYJ03_008785	Phenolphthiocerol synthesis polyketide synthase type I Pks15/1	1888026	1891079	3054	Forward	cytoplasmic	lipid metabolism
1703	AYJ03_008790	Alpha-pyrone synthesis polyketide synthase-like Pks11	1891226	1892287	1062	Forward	cytoplasmic	lipid metabolism
1704	AYJ03_008795	Putative cytochrome P450 139	1892270	1893562	1293	Reverse	integral_membrane	intermediary metabolism and respiration
1705	AYJ03_008805	hypothetical protein	1895725	1896087	363	Forward	integral_membrane	conserved hypotheticals
1706	AYJ03_008810	DUF427 domain-containing protein	1896120	1896467	348	Forward	integral_membrane	conserved hypotheticals
1707	AYJ03_008815	hypothetical protein	1896475	1896867	393	Forward	integral_membrane	cell wall and cell processes
1708	AYJ03_008820	Putative tartrate transporter	1896876	1898207	1332	Reverse	integral_membrane	cell wall and cell processes
1709	AYJ03_008825	transglutaminase family protein	1898300	1899232	933	Reverse	cytoplasmic	conserved hypotheticals
1710	AYJ03_008830	putative HTH-type transcriptional regulator	1899260	1899916	657	Reverse	cytoplasmic	regulatory proteins
1711	AYJ03_008835	HTH-type transcriptional regulator Cmr	1900241	1900975	735	Reverse	integral_membrane	regulatory proteins
1712	AYJ03_008840	redoxin domain-containing protein	1901047	1901751	705	Forward	cytoplasmic	conserved hypotheticals
1713	AYJ03_008845	Soluble secreted antigen MPT53	1901748	1902296	549	Forward	SECRETED PROTEIN	cell wall and cell processes
1714	AYJ03_008850	hypothetical protein	1902397	1903299	903	Forward	integral_membrane	cell wall and cell processes
1715	AYJ03_008855	Acyl-CoA dehydrogenase	1903299	1904420	1122	Forward	cytoplasmic	lipid metabolism
1716	AYJ03_008860	Phosphate-import protein PhnD	1904429	1905253	825	Forward	cytoplasmic	conserved hypotheticals
1717	AYJ03_008865	Antilisterial bacteriocin subtilosin biosynthesis protein AlbA	1905250	1906242	993	Forward	cytoplasmic	intermediary metabolism and respiration
1718	AYJ03_008870	hypothetical protein	1906403	1907320	918	Forward	cytoplasmic	conserved hypotheticals
1719	AYJ03_008875	Poly(3-hydroxyalkanoate) polymerase subunit PhaC	1907594	1910593	3000	Forward	integral_membrane	lipid metabolism
1720	AYJ03_008880	Trm112 family protein	1910586	1910810	225	Forward	cytoplasmic	conserved hypotheticals
1721	AYJ03_008885	HTH-type transcriptional repressor	1910776	1911399	624	Reverse	cytoplasmic	conserved hypotheticals
1722	AYJ03_008890	Inner membrane transport permease YbhR	1911401	1912081	720	Reverse	integral_membrane	cell wall and cell processes
1723	AYJ03_008895	putative ABC transporter ATP-binding protein YbhF	1912153	1912920	768	Reverse	cytoplasmic	cell wall and cell processes
1724	AYJ03_008900	Putative 3-methyladenine DNA glycosylase	1912979	1913590	612	Forward	cytoplasmic	information pathways
1725	AYJ03_008905	Tyrosine--tRNA ligase	1913602	1914876	1275	Forward	cytoplasmic	information pathways
1726	AYJ03_008910	Putative lipoprotein LprJ	1915527	1915910	384	Forward	integral_membrane	cell wall and cell processes
1727	AYJ03_008915	hypothetical protein	1915949	1916701	753	Forward	cytoplasmic	conserved hypotheticals
1728	AYJ03_008920	D,L-glycerol 3-phosphate phosphatase	1916698	1917759	1062	Forward	cytoplasmic	intermediary metabolism and respiration
1729	AYJ03_008925	hypothetical protein	1917756	1917932	177	Forward	cytoplasmic	conserved hypotheticals
1730	AYJ03_008930	16S/23S rRNA (cytidine-2'-O)-methyltransferase TlyA	1917940	1918746	807	Forward	cytoplasmic	virulence, detoxification, adaptation
1731	AYJ03_008935	NAD kinase	1918746	1919669	924	Forward	cytoplasmic	intermediary metabolism and respiration
1732	AYJ03_008940	DNA repair protein RecN	1919683	1921446	1764	Forward	cytoplasmic	information pathways
1733	AYJ03_008945	thiamine pyrophosphokinase	1921542	1922723	1182	Forward	cytoplasmic	conserved hypotheticals
1734	AYJ03_008950	Copper transporter MctB	1922745	1923689	945	Forward	cytoplasmic	cell wall and cell processes
1735	AYJ03_008955	CTP synthase	1923829	1925589	1761	Forward	cytoplasmic	intermediary metabolism and respiration
1736	AYJ03_008960	Methanol dehydrogenase activator	1925582	1926205	624	Forward	integral_membrane	information pathways
1737	AYJ03_008965	Tyrosine recombinase XerD	1926202	1927137	936	Forward	cytoplasmic	insertion seqs and phages
1738	AYJ03_008970	DUF222 domain-containing protein	1927211	1928575	1365	Reverse	cytoplasmic	insertion seqs and phages
1739	AYJ03_008975	O-methyltransferase	1929131	1929880	750	Reverse	cytoplasmic	intermediary metabolism and respiration
1740	AYJ03_008980	D-serine/D-alanine/glycine transporter	1929786	1931456	1671	Reverse	integral_membrane	cell wall and cell processes
1741	AYJ03_008985	PPE family protein PPE26	1931497	1932654	1158	Reverse	integral_membrane	PE/PPE
1742	AYJ03_008990	putative PPE family protein PPE32	1932694	1933878	1185	Reverse	integral_membrane	PE/PPE
1743	AYJ03_008995	hypothetical protein	1934482	1934649	168	Reverse	#N/A	conserved hypotheticals
1744	AYJ03_009000	Bicarbonate transporter BicA	1934882	1936342	1461	Forward	integral_membrane	cell wall and cell processes
1745	AYJ03_009005	Sporulation initiation inhibitor protein Soj	1936360	1937316	957	Forward	integral_membrane	cell wall and cell processes
1746	AYJ03_009010	Segregation and condensation protein A	1937313	1938149	837	Forward	cytoplasmic	cell wall and cell processes
1747	AYJ03_009015	Segregation and condensation protein B	1938146	1938841	696	Forward	cytoplasmic	cell wall and cell processes
1748	AYJ03_009020	putative RNA pseudouridine synthase	1938838	1939602	765	Forward	cytoplasmic	conserved hypotheticals
1749	AYJ03_009025	Cytidylate kinase	1939599	1940291	693	Forward	cytoplasmic	intermediary metabolism and respiration
1750	AYJ03_009030	GTPase Der	1940288	1941679	1392	Forward	cytoplasmic	intermediary metabolism and respiration
1751	AYJ03_009035	Dihydroanticapsin 7-dehydrogenase	1941853	1942665	813	Forward	cytoplasmic	intermediary metabolism and respiration
1752	AYJ03_009040	putative 3-hydroxybutyryl-CoA dehydrogenase	1942659	1943573	915	Forward	cytoplasmic	lipid metabolism
1753	AYJ03_009045	Kynurenine formamidase	1943576	1944406	831	Forward	cytoplasmic	conserved hypotheticals
1754	AYJ03_009050	cupin domain-containing protein	1944406	1944756	351	Forward	cytoplasmic	conserved hypotheticals
1755	AYJ03_009055	3-keto-5-aminohexanoate cleavage enzyme	1944809	1945627	819	Forward	cytoplasmic	conserved hypotheticals
1756	AYJ03_009060	HTH-type transcriptional regulator TtgV	1945641	1946420	780	Forward	cytoplasmic	regulatory proteins
1757	AYJ03_009070	Ribonuclease VapC3	1947030	1947419	390	Reverse	integral_membrane	virulence, detoxification, adaptation
1758	AYJ03_009075	antitoxin	1947416	1947643	228	Reverse	cytoplasmic	virulence, detoxification, adaptation
1759	AYJ03_009080	carboxylase	1947861	1949345	1485	Forward	cytoplasmic	lipid metabolism
1760	AYJ03_009085	6-aminohexanoate-dimer hydrolase	1949342	1950589	1248	Forward	cytoplasmic	intermediary metabolism and respiration
1761	AYJ03_009090	hypothetical protein	1950632	1951051	420	Reverse	cytoplasmic	conserved hypotheticals
1762	AYJ03_009095	HTH-type transcriptional regulator YodB	1951041	1951751	711	Reverse	integral_membrane	conserved hypotheticals
1763	AYJ03_009100	6-hydroxy-D-nicotine oxidase	1951852	1953237	1386	Forward	cytoplasmic	intermediary metabolism and respiration
1764	AYJ03_009105	TIGR03086 family protein	1953270	1953839	570	Forward	cytoplasmic	conserved hypotheticals
1765	AYJ03_009110	glycoside hydrolase	1953864	1954634	771	Reverse	integral_membrane	conserved hypotheticals
1766	AYJ03_009115	Putative S-adenosyl-L-methionine-dependent methyltransferase	1954631	1955569	939	Reverse	membrane_attached	lipid metabolism
1767	AYJ03_009120	Beta-lactamase	1955692	1957245	1554	Reverse	cytoplasmic	cell wall and cell processes
1768	AYJ03_009125	Putative succinate-semialdehyde dehydrogenase [NADP(+)] 2	1957677	1959233	1557	Forward	cytoplasmic	intermediary metabolism and respiration
1769	AYJ03_009130	Thiol-disulfide oxidoreductase ResA	1959243	1959791	549	Reverse	cytoplasmic	conserved hypotheticals
1770	AYJ03_009135	putative membrane protein	1959855	1960487	633	Reverse	integral_membrane	cell wall and cell processes
1771	AYJ03_009140	hypothetical protein	1960774	1961016	243	Reverse	membrane_attached	conserved hypotheticals
1772	AYJ03_009145	putative membrane protein	1961291	1961788	537	Reverse	integral_membrane	cell wall and cell processes
1773	AYJ03_009150	hypothetical protein	1961887	1962129	243	Reverse	#N/A	Conserved hypothetical protein
1774	AYJ03_009155	Nitrate reductase-like protein NarX	1962228	1964186	1959	Reverse	integral_membrane	intermediary metabolism and respiration
1775	AYJ03_009160	putative nitrate/nitrite transporter NarK2	1964183	1965370	1188	Reverse	integral_membrane	cell wall and cell processes
1776	AYJ03_009165	DUF1876 domain-containing protein	1965657	1965941	285	Forward	cytoplasmic	conserved hypotheticals
1777	AYJ03_009170	putative sulfate transporter	1965955	1967637	1683	Reverse	integral_membrane	cell wall and cell processes
1778	AYJ03_009175	antitoxin	1967705	1967917	213	Forward	cytoplasmic	virulence, detoxification, adaptation
1779	AYJ03_009180	Ribonuclease VapC30	1967917	1968165	249	Forward	integral_membrane	virulence, detoxification, adaptation
1780	AYJ03_009185	hypothetical protein	1968173	1968910	738	Forward	cytoplasmic	unknown
1781	AYJ03_009190	Serine/threonine-protein kinase PknE	1969004	1970704	1701	Forward	integral_membrane	regulatory proteins
1782	AYJ03_009195	hypothetical protein	1970989	1971390	402	Reverse	integral_membrane	cell wall and cell processes
1783	AYJ03_009200	Isopentenyl-diphosphate Delta-isomerase	1971380	1971991	612	Reverse	cytoplasmic	intermediary metabolism and respiration
1784	AYJ03_009205	Serine/threonine-protein kinase PknF	1972138	1973568	1431	Forward	membrane_attached	regulatory proteins
1785	AYJ03_009210	ABC transporter ATP-binding/permease protein	1973630	1976227	2598	Forward	integral_membrane	cell wall and cell processes
1786	AYJ03_009215	hypothetical protein	1976600	1977331	732	Forward	cytoplasmic	conserved hypotheticals
1787	AYJ03_009220	hypothetical protein	1977328	1977885	558	Reverse	integral_membrane	cell wall and cell processes
1788	AYJ03_009225	Long-chain-fatty-acid--CoA ligase FadD17	1977969	1979567	1599	Reverse	cytoplasmic	lipid metabolism
1789	AYJ03_009230	2-octaprenyl-3-methyl-6-methoxy-1,4-benzoquinol hydroxylase	1979621	1981003	1383	Forward	cytoplasmic	intermediary metabolism and respiration
1790	AYJ03_009235	hypothetical protein	1981130	1981579	450	Forward	cytoplasmic	conserved hypotheticals
1791	AYJ03_009240	PPE family protein PPE34	1981614	1984775	3162	Reverse	integral_membrane	PE/PPE
1792	AYJ03_009245	DUF4185 domain-containing protein	1984979	1986670	1692	Reverse	integral_membrane	conserved hypotheticals
1796	AYJ03_009275	IS3-like element IS987 family transposase	3847642	3848805	1263	Reverse	cytoplasmic	insertion seqs and phages
1797	AYJ03_009280	putative cutinase	1989042	1989566	525	Forward	cytoplasmic	cell wall and cell processes
1798	AYJ03_009285	PE-PGRS family protein PE_PGRS17	1989833	1992577	2745	Reverse	integral_membrane	PE/PPE
1799	AYJ03_009290	Putative diacyglycerol O-acyltransferase	1993153	1994661	1509	Forward	cytoplasmic	lipid metabolism
1800	AYJ03_009295	DUF5073 domain-containing protein	1994671	1995054	384	Reverse	integral_membrane	cell wall and cell processes
1801	AYJ03_009300	heavy metal-binding domain-containing protein	1995054	1995842	789	Reverse	integral_membrane	conserved hypotheticals
1804	AYJ03_009320	metal-sensing transcriptional repressor	1999737	2000006	270	Forward	cytoplasmic	conserved hypotheticals
1805	AYJ03_009325	carboxymuconolactone decarboxylase family protein	2000074	2000433	360	Forward	cytoplasmic	conserved hypotheticals
1806	AYJ03_009330	PE-PGRS family protein PE_PGRS33	2000614	2002470	1857	Forward	integral_membrane	PE/PPE
1807	AYJ03_009335	amino acid deaminase/aldolase	2002626	2003870	1245	Forward	cytoplasmic	conserved hypotheticals
1808	AYJ03_009340	M28 family peptidase	2003878	2005164	1287	Forward	cytoplasmic	conserved hypotheticals
1809	AYJ03_009345	L-gulono-1,4-lactone dehydrogenase	2005161	2006447	1287	Forward	cytoplasmic	intermediary metabolism and respiration
1810	AYJ03_009350	ANTAR domain-containing protein	2006636	2006947	312	Forward	integral_membrane	conserved hypotheticals
1811	AYJ03_009355	HTH-type transcriptional regulator TtgV	2007020	2007766	747	Reverse	cytoplasmic	regulatory proteins
1812	AYJ03_009360	6-hydroxy-D-nicotine oxidase	2007832	2009172	1341	Forward	cytoplasmic	intermediary metabolism and respiration
1813	AYJ03_009365	Phloretin hydrolase	2009172	2009990	819	Forward	integral_membrane	conserved hypotheticals
1814	AYJ03_009370	putative HTH-type transcriptional regulator	2009995	2010555	561	Reverse	cytoplasmic	regulatory proteins
1815	AYJ03_009375	Cytochrome P450 144	2010656	2011960	1305	Forward	cytoplasmic	intermediary metabolism and respiration
1816	AYJ03_009380	hypothetical protein	2012081	2012530	450	Reverse	cytoplasmic	conserved hypotheticals
1817	AYJ03_009385	DUF4407 domain-containing protein	2012686	2014479	1794	Reverse	integral_membrane	cell wall and cell processes
1818	AYJ03_009390	hypothetical protein	2014699	2015262	564	Forward	cytoplasmic	conserved hypotheticals
1819	AYJ03_009395	4-alpha-glucanotransferase	2015302	2017476	2175	Reverse	cytoplasmic	intermediary metabolism and respiration
1820	AYJ03_009400	ESX-5 secretion system ATPase EccB5	2017740	2019260	1521	Forward	integral_membrane	cell wall and cell processes
1821	AYJ03_009405	ESX-5 secretion system protein EccC5	2019257	2023432	4176	Forward	cytoplasmic	cell wall and cell processes
1822	AYJ03_009410	Putative cytochrome P450 143	2023447	2024628	1182	Reverse	cytoplasmic	intermediary metabolism and respiration
1823	AYJ03_009415	ferredoxin	2024828	2025031	204	Forward	cytoplasmic	intermediary metabolism and respiration
1824	AYJ03_009420	putative PPE family protein PPE51	2025301	2026398	1098	Forward	integral_membrane	PE/PPE
1825	AYJ03_009425	PE family protein PE13	2026477	2026776	300	Forward	SECRETED PROTEIN	PE/PPE
1826	AYJ03_009430	PPE family protein PPE26	2026790	2027971	1182	Forward	integral_membrane	PE/PPE
1827	AYJ03_009435	putative PPE family protein PPE32	2028425	2029477	1053	Forward	integral_membrane	PE/PPE
1828	AYJ03_009440	PE family protein PE13	2029904	2030203	300	Forward	SECRETED PROTEIN	PE/PPE
1829	AYJ03_009450	ESAT-6-like protein EsxN	2030694	2030978	285	Forward	cytoplasmic	cell wall and cell processes
1830	AYJ03_009455	ESX-5 secretion-associated protein EspG5	2031066	2031968	903	Forward	cytoplasmic	conserved hypotheticals
1831	AYJ03_009460	ESX-5 secretion system protein EccD5	2032240	2033751	1512	Forward	integral_membrane	cell wall and cell processes
1832	AYJ03_009465	Mycosin-5	2033729	2035486	1758	Forward	integral_membrane	intermediary metabolism and respiration
1833	AYJ03_009470	ESX-5 secretion system protein EccE5	2035483	2036703	1221	Forward	cytoplasmic	cell wall and cell processes
1834	AYJ03_009475	ESX-5 secretion system protein EccA5	2036700	2038532	1833	Forward	cytoplasmic	cell wall and cell processes
1835	AYJ03_009480	hypothetical protein	2039159	2039350	192	Forward	integral_membrane	cell wall and cell processes
1836	AYJ03_009485	putative PPE family protein PPE42	2039453	2041420	1968	Forward	integral_membrane	PE/PPE
1837	AYJ03_009490	putative PPE family protein PPE29	2042001	2043272	1272	Forward	integral_membrane	PE/PPE
1838	AYJ03_009495	putative PPE family protein PPE33	2043384	2044775	1392	Forward	integral_membrane	PE/PPE
1839	AYJ03_009500	PE-PGRS family protein PE_PGRS26	2044923	2046842	1920	Reverse	integral_membrane	PE/PPE
1840	AYJ03_009505	DUF732 domain-containing protein	2047023	2047349	327	Reverse	membrane_attached	conserved hypotheticals
1841	AYJ03_009510	hypothetical protein	2047687	2048034	348	Reverse	cytoplasmic	conserved hypotheticals
1842	AYJ03_009515	PE domain-containing protein	2048072	2048371	300	Forward	SECRETED PROTEIN	PE/PPE
1844	AYJ03_009525	putative PPE family protein PPE32	2049921	2051150	1230	Forward	integral_membrane	PE/PPE
1845	AYJ03_009530	putative PPE family protein PPE33	2051282	2052688	1407	Forward	integral_membrane	PE/PPE
1846	AYJ03_009535	DUF732 domain-containing protein	2052933	2053289	357	Forward	cytoplasmic	conserved hypotheticals
1847	AYJ03_009540	MgtC/SapB family protein	2053443	2054147	705	Forward	integral_membrane	cell wall and cell processes
1848	AYJ03_009545	NADH dehydrogenase-like protein	2054157	2055359	1203	Reverse	cytoplasmic	intermediary metabolism and respiration
1849	AYJ03_009550	DUF4189 domain-containing protein	2055681	2056112	432	Reverse	integral_membrane	conserved hypotheticals
1850	AYJ03_009555	C-5 sterol desaturase	2056521	2057423	903	Forward	integral_membrane	lipid metabolism
1851	AYJ03_009560	hypothetical protein	2057528	2058193	666	Forward	integral_membrane	conserved hypotheticals
1852	AYJ03_009565	putative HTH-type transcriptional regulator	2058256	2058960	705	Forward	cytoplasmic	regulatory proteins
1853	AYJ03_009575	Fumarate reductase flavoprotein subunit	2059595	2061058	1464	Forward	cytoplasmic	intermediary metabolism and respiration
1854	AYJ03_009580	PE-PGRS family protein PE_PGRS33	2061178	2062674	1497	Reverse	integral_membrane	PE/PPE
1855	AYJ03_009585	Vitamin B12 transport ATP-binding protein BacA	2062809	2064728	1920	Reverse	integral_membrane	cell wall and cell processes
1856	AYJ03_009590	Acetolactate synthase large subunit IlvG	2064799	2066442	1644	Forward	cytoplasmic	intermediary metabolism and respiration
1857	AYJ03_009595	Protein translocase subunit SecA	2066457	2068883	2427	Forward	cytoplasmic	cell wall and cell processes
1858	AYJ03_009600	Putative CDP-diacylglycerol--glycerol-3-phosphate 3-phosphatidyl-transferase 1	2069080	2069709	630	Forward	integral_membrane	lipid metabolism
1859	AYJ03_009605	DUF881 domain-containing protein	2069702	2070625	924	Forward	integral_membrane	conserved hypotheticals
1860	AYJ03_009610	DUF1290 domain-containing protein	2070654	2071019	333	Forward	integral_membrane	cell wall and cell processes
1861	AYJ03_009615	DUF881 domain-containing protein	2071036	2071914	879	Forward	integral_membrane	conserved hypotheticals
1862	AYJ03_009620	Glycine cleavage system H protein	2071952	2072356	405	Forward	cytoplasmic	intermediary metabolism and respiration
1863	AYJ03_009625	Glycogen accumulation regulator GarA	2072596	2073084	489	Forward	cytoplasmic	conserved hypotheticals
1864	AYJ03_009630	putative HTH-type transcriptional regulator	2073081	2073824	744	Forward	cytoplasmic	conserved hypotheticals
1865	AYJ03_009635	bifunctional nuclease family protein	2073943	2074437	495	Forward	cytoplasmic	conserved hypotheticals
1866	AYJ03_009640	putative HTH-type transcriptional regulator	2074841	2075518	678	Forward	cytoplasmic	conserved hypotheticals
1867	AYJ03_009645	putative glycine dehydrogenase (decarboxylating)	2075877	2078702	2826	Forward	cytoplasmic	intermediary metabolism and respiration
1868	AYJ03_009650	Haloalkane dehalogenase 2	2078929	2079789	861	Reverse	cytoplasmic	intermediary metabolism and respiration
1869	AYJ03_009655	Haloalkane dehalogenase 2	2079830	2080696	867	Forward	cytoplasmic	intermediary metabolism and respiration
1870	AYJ03_009660	Putative serine esterase	2080701	2082587	1887	Reverse	cytoplasmic	conserved hypotheticals
1871	AYJ03_009665	hypothetical protein	2082603	2084636	2034	Reverse	integral_membrane	conserved hypotheticals
1872	AYJ03_009670	Malate synthase G	2084756	2086981	2226	Reverse	cytoplasmic	intermediary metabolism and respiration
1873	AYJ03_009675	Ribonuclease VapC13	2087257	2087652	396	Reverse	cytoplasmic	virulence, detoxification, adaptation
1874	AYJ03_009680	antitoxin	2087649	2087912	264	Reverse	cytoplasmic	virulence, detoxification, adaptation
1875	AYJ03_009685	PE-PGRS family protein PE_PGRS16	2087971	2089518	1548	Reverse	integral_membrane	PE/PPE
1876	AYJ03_009690	Hemolysin C	2089681	2090718	1038	Reverse	integral_membrane	cell wall and cell processes
1877	AYJ03_009695	Hemolysin C	2090718	2092085	1368	Reverse	integral_membrane	cell wall and cell processes
1878	AYJ03_009700	putative oxidoreductase	2092259	2093698	1437	Reverse	cytoplasmic	intermediary metabolism and respiration
1879	AYJ03_009705	6-phosphogluconate dehydrogenase, NADP(+)-dependent, decarboxylating	2093731	2095188	1458	Reverse	cytoplasmic	intermediary metabolism and respiration
1880	AYJ03_009710	M48 family metalloprotease	2095218	2096168	951	Reverse	integral_membrane	cell wall and cell processes
1881	AYJ03_009715	Transcriptional regulator BlaI	2096183	2096599	417	Reverse	cytoplasmic	regulatory proteins
1882	AYJ03_009720	Putative esterase	2096877	2097299	423	Forward	cytoplasmic	conserved hypotheticals
1883	AYJ03_009725	Urease subunit gamma	2097348	2097650	303	Forward	cytoplasmic	intermediary metabolism and respiration
1884	AYJ03_009730	Urease subunit beta	2097647	2097961	315	Forward	integral_membrane	intermediary metabolism and respiration
1885	AYJ03_009735	Urease subunit alpha	2097961	2099694	1734	Forward	cytoplasmic	intermediary metabolism and respiration
1886	AYJ03_009740	Urease accessory protein UreF	2099694	2100329	636	Forward	cytoplasmic	intermediary metabolism and respiration
1887	AYJ03_009745	Urease accessory protein UreG	2100340	2101014	675	Forward	cytoplasmic	intermediary metabolism and respiration
1888	AYJ03_009750	Urease accessory protein UreD	2101022	2101648	627	Forward	cytoplasmic	intermediary metabolism and respiration
1889	AYJ03_009755	NADH dehydrogenase-like protein	2101651	2103042	1392	Reverse	cytoplasmic	intermediary metabolism and respiration
1890	AYJ03_009760	F420-dependent glucose-6-phosphate dehydrogenase 1	2103184	2104107	924	Reverse	cytoplasmic	intermediary metabolism and respiration
1891	AYJ03_009765	Putative oxidoreductase	2104146	2104823	678	Reverse	cytoplasmic	intermediary metabolism and respiration
1892	AYJ03_009770	Molybdate-binding protein	2104985	2105770	786	Forward	membrane_attached	cell wall and cell processes
1893	AYJ03_009775	Sulfate transport system permease protein CysW	2105773	2106567	795	Forward	integral_membrane	cell wall and cell processes
1894	AYJ03_009780	Molybdenum import ATP-binding protein ModC	2106574	2107683	1110	Forward	integral_membrane	cell wall and cell processes
1895	AYJ03_009785	Alanine and proline-rich secreted protein Apa	2107736	2108713	978	Forward	SECRETED PROTEIN	cell wall and cell processes
1896	AYJ03_009790	GlsB/YeaQ/YmgE family stress response membrane protein	2109165	2109470	306	Forward	integral_membrane	cell wall and cell processes
1897	AYJ03_009795	putative alcohol dehydrogenase AdhA	2109544	2110584	1041	Forward	cytoplasmic	intermediary metabolism and respiration
1898	AYJ03_009800	CPBP family intramembrane metalloprotease	2110591	2111361	771	Reverse	integral_membrane	cell wall and cell processes
1899	AYJ03_009805	MOSC domain-containing protein	2111354	2112109	756	Reverse	cytoplasmic	conserved hypotheticals
1900	AYJ03_009810	putative oxidoreductase EphD	2112106	2112966	861	Reverse	cytoplasmic	intermediary metabolism and respiration
1901	AYJ03_009815	putative CoA-transferase	2113140	2115476	2415	Forward	integral_membrane	lipid metabolism
1902	AYJ03_009820	hypothetical protein	2115764	2117248	1485	Forward	cytoplasmic	lipid metabolism
1903	AYJ03_009825	NAD(P)H-binding protein	2117347	2119446	2100	Forward	cytoplasmic	conserved hypotheticals
1904	AYJ03_009830	Rhodocoxin reductase	2119460	2120695	1236	Reverse	cytoplasmic	intermediary metabolism and respiration
1905	AYJ03_009835	endonuclease	2120795	2121430	636	Reverse	cytoplasmic	conserved hypotheticals
1906	AYJ03_009840	nitroreductase family deazaflavin-dependent oxidoreductase	2121495	2121884	390	Reverse	integral_membrane	conserved hypotheticals
1907	AYJ03_009845	Putative L-lactate dehydrogenase	2121907	2123151	1245	Reverse	cytoplasmic	intermediary metabolism and respiration
1908	AYJ03_009850	DUF1810 family protein	2123174	2123611	438	Forward	integral_membrane	conserved hypotheticals
1909	AYJ03_009855	hypothetical protein	2123684	2124370	687	Forward	integral_membrane	conserved hypotheticals
1910	AYJ03_009860	Putative pyridoxine/pyridoxamine 5'-phosphate oxidase	2124381	2124824	444	Forward	cytoplasmic	conserved hypotheticals
1912	AYJ03_009870	Bacterioferritin	2125340	2125819	480	Forward	cytoplasmic	intermediary metabolism and respiration
1913	AYJ03_009875	Multidrug resistance protein 3	2125904	2127967	2064	Forward	integral_membrane	cell wall and cell processes
1914	AYJ03_009880	Glutamine synthetase	2128022	2129374	1353	Forward	cytoplasmic	intermediary metabolism and respiration
1915	AYJ03_009885	amidohydrolase family protein	2129377	2130513	1137	Forward	cytoplasmic	conserved hypotheticals
1916	AYJ03_009890	Putative cytochrome P450 140	2130541	2131857	1317	Reverse	cytoplasmic	intermediary metabolism and respiration
1917	AYJ03_009895	putative lipoprotein LppE	2131907	2132329	423	Reverse	membrane_attached	cell wall and cell processes
1918	AYJ03_009900	putative oxidoreductase	2132370	2133203	834	Reverse	cytoplasmic	intermediary metabolism and respiration
1919	AYJ03_009905	SRPBCC family protein	2133231	2133692	462	Reverse	cytoplasmic	conserved hypotheticals
1920	AYJ03_009910	resuscitation-promoting factor RpfC	2133731	2134261	531	Reverse	integral_membrane	cell wall and cell processes
1921	AYJ03_009915	Secreted chorismate mutase	2134273	2134872	600	Reverse	cytoplasmic	intermediary metabolism and respiration
1922	AYJ03_009920	Diacylglycerol acyltransferase/mycolyltransferase Ag85B	2134890	2135867	978	Reverse	SECRETED PROTEIN	lipid metabolism
1923	AYJ03_009925	hypothetical protein	2136258	2137400	1143	Forward	integral_membrane	conserved hypotheticals
1926	AYJ03_009945	YceI family protein	2139076	2139687	612	Reverse	cytoplasmic	conserved hypotheticals
1927	AYJ03_009950	hypothetical protein	2139741	2140148	408	Forward	integral_membrane	conserved hypotheticals
1928	AYJ03_009955	hypothetical protein	2140165	2140476	312	Forward	integral_membrane	cell wall and cell processes
1929	AYJ03_009960	hypothetical protein	2140486	2140704	219	Forward	cytoplasmic	conserved hypotheticals
1930	AYJ03_009965	Putative monooxygenase	2140739	2141869	1131	Reverse	cytoplasmic	conserved hypotheticals
1931	AYJ03_009975	Putative S-adenosyl-L-methionine-dependent methyltransferase	2143535	2144446	912	Reverse	cytoplasmic	conserved hypotheticals
1932	AYJ03_009980	D-aminoacyl-tRNA deacylase	2144451	2144882	432	Reverse	cytoplasmic	conserved hypotheticals
1933	AYJ03_009985	MTH1187 family thiamine-binding protein	2144940	2145248	309	Forward	cytoplasmic	conserved hypotheticals
1934	AYJ03_009990	O-acetyl-ADP-ribose deacetylase	2145214	2146245	1032	Reverse	cytoplasmic	cell wall and cell processes
1935	AYJ03_009995	3-oxoadipate enol-lactonase 2	2146245	2147633	1389	Reverse	cytoplasmic	intermediary metabolism and respiration
1936	AYJ03_010000	CinA-like protein	2147662	2148954	1293	Forward	cytoplasmic	virulence, detoxification, adaptation
1937	AYJ03_010005	Putative sialic acid transporter	2149006	2150274	1269	Reverse	integral_membrane	cell wall and cell processes
1938	AYJ03_010010	phage holin family protein	2150364	2150768	405	Forward	integral_membrane	cell wall and cell processes
1939	AYJ03_010015	anti-sigma factor antagonist	2150954	2151385	432	Forward	integral_membrane	conserved hypotheticals
1940	AYJ03_010020	putative D-amino-acid oxidase	2151433	2152395	963	Reverse	cytoplasmic	intermediary metabolism and respiration
1941	AYJ03_010025	hypothetical protein	2152425	2152895	471	Reverse	membrane_attached	conserved hypotheticals
1942	AYJ03_010030	DUF4262 domain-containing protein	2153235	2153882	648	Reverse	integral_membrane	conserved hypotheticals
1943	AYJ03_010035	Catalase-peroxidase	2153889	2156111	2223	Reverse	cytoplasmic	virulence, detoxification, adaptation
1944	AYJ03_010040	transcriptional repressor	2156149	2156592	444	Reverse	cytoplasmic	regulatory proteins
1945	AYJ03_010045	YbhB/YbcL family Raf kinase inhibitor-like protein	2156706	2157299	594	Reverse	integral_membrane	cell wall and cell processes
1946	AYJ03_010050	YbhB/YbcL family Raf kinase inhibitor-like protein	2157382	2157987	606	Reverse	integral_membrane	cell wall and cell processes
1947	AYJ03_010055	Narbonolide/10-deoxymethynolide synthase PikA2, modules 3 and 4	2158087	2159091	1005	Reverse	cytoplasmic	lipid metabolism
1948	AYJ03_010060	Metallo-beta-lactamase type 2	2159191	2159943	753	Forward	cytoplasmic	conserved hypotheticals
1949	AYJ03_010065	hypothetical protein	2159921	2160328	408	Reverse	integral_membrane	conserved hypotheticals
1950	AYJ03_010070	Putative isocitrate lyase subunit A	2160463	2161566	1104	Forward	cytoplasmic	intermediary metabolism and respiration
1951	AYJ03_010075	Isocitrate lyase 2	2161566	2162762	1197	Forward	cytoplasmic	intermediary metabolism and respiration
1952	AYJ03_010080	PPE family protein PPE34	2162932	2167311	4380	Reverse	integral_membrane	PE/PPE
1953	AYJ03_010085	PPE family protein PPE34	2167649	2170612	2964	Reverse	integral_membrane	PE/PPE
1954	AYJ03_010090	SRPBCC family protein	2171061	2171525	465	Reverse	integral_membrane	conserved hypotheticals
1955	AYJ03_010095	hypothetical protein	2171623	2172486	864	Forward	integral_membrane	cell wall and cell processes
1956	AYJ03_010100	haloacid dehalogenase-like hydrolase	2172524	2173795	1272	Reverse	membrane_attached	cell wall and cell processes
1957	AYJ03_010105	D-aminopeptidase	2174067	2175182	1116	Forward	cytoplasmic	cell wall and cell processes
1958	AYJ03_010110	Putative penicillin-binding protein PbpX	2175173	2176513	1341	Forward	cytoplasmic	intermediary metabolism and respiration
1959	AYJ03_010115	hypothetical protein	2176550	2176930	381	Reverse	integral_membrane	conserved hypotheticals
1960	AYJ03_010120	Long-chain-fatty-acid--AMP ligase FadD32	2177087	2178949	1863	Forward	cytoplasmic	lipid metabolism
1961	AYJ03_010125	Immunogenic protein MPT63	2178957	2179436	480	Reverse	SECRETED PROTEIN	cell wall and cell processes
1962	AYJ03_010130	hypothetical protein	2179673	2180446	774	Forward	integral_membrane	conserved hypotheticals
1963	AYJ03_010135	Diacetyl reductase [(S)-acetoin forming]	2180450	2181217	768	Reverse	cytoplasmic	intermediary metabolism and respiration
1964	AYJ03_010140	TIGR03085 family protein	2181262	2181906	645	Reverse	integral_membrane	conserved hypotheticals
1965	AYJ03_010145	Isonitrile hydratase	2181918	2182442	525	Reverse	integral_membrane	conserved hypotheticals
1966	AYJ03_010150	helix-turn-helix domain-containing protein	2182460	2183239	780	Reverse	cytoplasmic	regulatory proteins
1967	AYJ03_010155	putative thiol peroxidase	2183372	2183869	498	Forward	cytoplasmic	virulence, detoxification, adaptation
1968	AYJ03_010160	Acryloyl-CoA reductase (NADH)	2183866	2184957	1092	Reverse	cytoplasmic	lipid metabolism
1969	AYJ03_010165	Putative acyl-CoA dehydrogenase FadE17	2184959	2186188	1230	Reverse	cytoplasmic	lipid metabolism
1970	AYJ03_010170	Putative enoyl-CoA hydratase EchA13	2186203	2187159	957	Reverse	cytoplasmic	lipid metabolism
1971	AYJ03_010175	3,6-diketocamphane 1,6 monooxygenase	2187384	2188493	1110	Forward	cytoplasmic	intermediary metabolism and respiration
1972	AYJ03_010180	Anthranilate 1,2-dioxygenase electron transfer component	2188496	2191015	2520	Forward	cytoplasmic	intermediary metabolism and respiration
1973	AYJ03_010185	Epoxide hydrolase B	2191027	2192097	1071	Forward	cytoplasmic	virulence, detoxification, adaptation
1974	AYJ03_010190	Flavin-dependent monooxygenase, reductase subunit HsaB	2192094	2192609	516	Forward	cytoplasmic	intermediary metabolism and respiration
1975	AYJ03_010195	Riboflavin biosynthesis protein RibBA	2192606	2193667	1062	Forward	integral_membrane	intermediary metabolism and respiration
1976	AYJ03_010200	2,5-dichloro-2,5-cyclohexadiene-1,4-diol dehydrogenase	2193664	2194434	771	Forward	cytoplasmic	intermediary metabolism and respiration
1977	AYJ03_010205	toxin	2194644	2194973	330	Reverse	integral_membrane	virulence, detoxification, adaptation
1978	AYJ03_010210	type II toxin-antitoxin system antitoxin MazE5	2194970	2195347	378	Reverse	cytoplasmic	virulence, detoxification, adaptation
1979	AYJ03_010215	hypothetical protein	2195344	2195934	591	Reverse	cytoplasmic	conserved hypotheticals
1980	AYJ03_010220	DUF222 domain-containing protein	2195989	2197353	1365	Forward	cytoplasmic	insertion seqs and phages
1981	AYJ03_010225	lipoprotein	2197508	2197960	453	Reverse	integral_membrane	cell wall and cell processes
1982	AYJ03_010230	hypothetical protein	2198024	2198425	402	Forward	cytoplasmic	conserved hypotheticals
1984	AYJ03_010240	hypothetical protein	2198714	2199064	351	Reverse	cytoplasmic	conserved hypotheticals
1986	AYJ03_010250	hypothetical protein	2199998	2200189	192	Reverse	cytoplasmic	conserved hypotheticals
1987	AYJ03_010255	hypothetical protein	2200190	2200486	297	Reverse	SECRETED PROTEIN	conserved hypotheticals
1988	AYJ03_010260	antitoxin	2200726	2200941	216	Forward	cytoplasmic	virulence, detoxification, adaptation
1989	AYJ03_010265	type II toxin-antitoxin system VapC family toxin	2200938	2201249	312	Forward	integral_membrane	virulence, detoxification, adaptation
1991	AYJ03_010275	putative endoribonuclease HigB1	2201719	2202096	513	Forward	integral_membrane	virulence, detoxification, adaptation
1992	AYJ03_010280	Antitoxin HigA1	2202138	2202587	450	Forward	cytoplasmic	virulence, detoxification, adaptation
1993	AYJ03_010285	SecB-like chaperone	2202584	2203129	546	Forward	cytoplasmic	conserved hypotheticals
1994	AYJ03_010290	hypothetical protein	2203018	2203632	615	Reverse	integral_membrane	conserved hypotheticals
1995	AYJ03_010295	plasmid stabilization protein ParE	2203681	2203977	297	Reverse	cytoplasmic	virulence, detoxification, adaptation
1996	AYJ03_010300	Antitoxin ParD1	2203974	2204225	252	Reverse	cytoplasmic	virulence, detoxification, adaptation
1997	AYJ03_010305	hypothetical protein	2204212	2204706	495	Forward	integral_membrane	conserved hypotheticals
1998	AYJ03_010310	Ribonuclease VapC35	2204866	2205273	408	Reverse	cytoplasmic	virulence, detoxification, adaptation
1999	AYJ03_010315	type II toxin-antitoxin system prevent-host-death family antitoxin	2205277	2205549	273	Reverse	#N/A	virulence, detoxification, adaptation
2000	AYJ03_010320	Transcriptional repressor Mce3R	2205582	2206802	1221	Reverse	integral_membrane	regulatory proteins
2001	AYJ03_010325	putative phospholipid ABC transporter permease protein MlaE	2207700	2208497	798	Forward	integral_membrane	virulence, detoxification, adaptation
2002	AYJ03_010330	putative phospholipid ABC transporter permease protein MlaE	2208507	2209322	816	Forward	integral_membrane	virulence, detoxification, adaptation
2003	AYJ03_010335	Mce family protein Mce3A	2209327	2210604	1278	Forward	cytoplasmic	virulence, detoxification, adaptation
2004	AYJ03_010340	putative phospholipid ABC transporter-binding protein MlaD	2210601	2211629	1029	Forward	cytoplasmic	virulence, detoxification, adaptation
2005	AYJ03_010345	Mce family protein Mce3C	2211626	2212858	1233	Forward	integral_membrane	virulence, detoxification, adaptation
2006	AYJ03_010350	Mce family protein Mce3D	2212855	2214126	1272	Forward	integral_membrane	virulence, detoxification, adaptation
2007	AYJ03_010355	Lipoprotein LprN	2214123	2215256	1134	Forward	membrane_attached	cell wall and cell processes
2008	AYJ03_010360	Lipoprotein LprN	2215257	2216570	1314	Forward	integral_membrane	virulence, detoxification, adaptation
2009	AYJ03_010365	Mce associated membrane protein	2216592	2217167	576	Forward	integral_membrane	cell wall and cell processes
2010	AYJ03_010370	Mce associated membrane protein	2217164	2217646	483	Forward	integral_membrane	cell wall and cell processes
2011	AYJ03_010375	DUF732 domain-containing protein	2217659	2218036	378	Forward	integral_membrane	cell wall and cell processes
2012	AYJ03_010380	CAP domain-containing protein	2218052	2218717	666	Forward	membrane_attached	conserved hypotheticals
2013	AYJ03_010385	RNA-binding protein	2218844	2219251	408	Reverse	cytoplasmic	conserved hypotheticals
2014	AYJ03_010390	Protease HtpX	2219754	2220800	1047	Forward	cytoplasmic	conserved hypotheticals
2015	AYJ03_010395	methyltransferase domain-containing protein	2220908	2221756	849	Forward	cytoplasmic	conserved hypotheticals
2016	AYJ03_010400	putative transporter	2221719	2223164	1446	Reverse	integral_membrane	cell wall and cell processes
2017	AYJ03_010405	Immunogenic protein MPB64	2223343	2224029	687	Reverse	SECRETED PROTEIN	cell wall and cell processes
2018	AYJ03_010410	Ribonucleoside-diphosphate reductase subunit beta nrdF1	2224220	2225188	969	Reverse	cytoplasmic	information pathways
2019	AYJ03_010415	Ribonuclease VapC36	2225413	2225832	420	Reverse	integral_membrane	virulence, detoxification, adaptation
2020	AYJ03_010420	Putative antitoxin VapB36	2225841	2226101	261	Reverse	#N/A	virulence, detoxification, adaptation
2021	AYJ03_010425	PE-PGRS family protein PE_PGRS16	2226244	2227920	1677	Forward	integral_membrane	PE/PPE
2022	AYJ03_010430	putative cutinase	2227908	2228561	654	Reverse	SECRETED PROTEIN	cell wall and cell processes
2023	AYJ03_010435	DUF167 domain-containing protein	2228676	2228906	231	Forward	#N/A	Conserved hypothetical protein
2024	AYJ03_010440	putative HTH-type transcriptional regulator	2228991	2229902	912	Reverse	cytoplasmic	regulatory proteins
2025	AYJ03_010445	Arginine exporter protein ArgO	2230011	2230610	600	Forward	integral_membrane	cell wall and cell processes
2026	AYJ03_010450	chitinase	2231026	2231454	429	Forward	integral_membrane	cell wall and cell processes
2027	AYJ03_010455	rRNA adenine N-6-methyltransferase	2231680	2232219	540	Forward	integral_membrane	intermediary metabolism and respiration
2029	AYJ03_010470	DUF2384 domain-containing protein	2233296	2233637	342	Reverse	integral_membrane	regulatory proteins
2032	AYJ03_010485	type II toxin-antitoxin system PemK/MazF family toxin	2234305	2234649	345	Reverse	membrane_attached	virulence, detoxification, adaptation
2033	AYJ03_010490	Antitoxin MazE6	2234643	2234891	249	Reverse	#N/A	virulence, detoxification, adaptation
2034	AYJ03_010495	putative cation-transporting ATPase G	2234991	2237306	2316	Reverse	integral_membrane	cell wall and cell processes
2035	AYJ03_010500	DUF1490 family protein	2237303	2237575	273	Reverse	integral_membrane	conserved hypotheticals
2036	AYJ03_010505	HTH-type transcriptional regulator CmtR	2237628	2237984	357	Reverse	cytoplasmic	regulatory proteins
2037	AYJ03_010510	hemerythrin domain-containing protein	2238141	2238908	768	Forward	cytoplasmic	conserved hypotheticals
2038	AYJ03_010515	Universal stress protein	2239004	2239957	954	Forward	integral_membrane	virulence, detoxification, adaptation
2039	AYJ03_010520	putative cation-transporting ATPase F	2240159	2242876	2718	Forward	integral_membrane	cell wall and cell processes
2040	AYJ03_010525	Carboxyvinyl-carboxyphosphonate phosphorylmutase	2242945	2243721	777	Reverse	cytoplasmic	conserved hypotheticals
2041	AYJ03_010530	putative transporter	2243816	2245138	1323	Reverse	integral_membrane	cell wall and cell processes
2042	AYJ03_010535	NAD(P)-binding protein	2245209	2246822	1614	Forward	cytoplasmic	conserved hypotheticals
2043	AYJ03_010540	hypothetical protein	2246832	2247584	753	Forward	cytoplasmic	conserved hypotheticals
2044	AYJ03_010545	3-alpha-(or 20-beta)-hydroxysteroid dehydrogenase	2247660	2248442	783	Forward	cytoplasmic	lipid metabolism
2045	AYJ03_010550	Ubiquinone/menaquinone biosynthesis C-methyltransferase UbiE	2248563	2249420	846	Reverse	integral_membrane	conserved hypotheticals
2046	AYJ03_010555	AAA family ATPase	2249478	2250974	1497	Reverse	cytoplasmic	conserved hypotheticals
2047	AYJ03_010560	Universal stress protein	2250996	2251883	888	Reverse	cytoplasmic	virulence, detoxification, adaptation
2048	AYJ03_010565	putative glycosyl hydrolase	2252002	2255985	3984	Forward	cytoplasmic	virulence, detoxification, adaptation
2049	AYJ03_010570	Ferredoxin	2256084	2256428	345	Reverse	cytoplasmic	intermediary metabolism and respiration
2050	AYJ03_010575	DUF4143 domain-containing protein	2256617	2257942	1326	Reverse	cytoplasmic	conserved hypotheticals
2051	AYJ03_010580	Antitoxin VapB15	2258030	2258272	243	Forward	cytoplasmic	virulence, detoxification, adaptation
2052	AYJ03_010585	Ribonuclease VapC15	2258273	2258671	399	Forward	integral_membrane	virulence, detoxification, adaptation
2053	AYJ03_010590	MarR family transcriptional regulator	2258854	2259285	432	Reverse	integral_membrane	regulatory proteins
2054	AYJ03_010595	DUF1398 domain-containing protein	2259326	2259820	495	Forward	integral_membrane	conserved hypotheticals
2057	AYJ03_010615	DUF222 domain-containing protein	2261816	2263072	1257	Reverse	cytoplasmic	conserved hypotheticals
2058	AYJ03_010620	hypothetical protein	2263426	2264001	576	Forward	cytoplasmic	conserved hypotheticals
2059	AYJ03_010625	ImmA/IrrE family metallo-endopeptidase	2263998	2265038	1041	Forward	cytoplasmic	regulatory proteins
2060	AYJ03_010630	Putative antitoxin VapB45	2265280	2265999	720	Forward	cytoplasmic	conserved hypotheticals
2061	AYJ03_010635	Putative ribonuclease VapC45	2265989	2266405	417	Forward	cytoplasmic	conserved hypotheticals
2063	AYJ03_010645	Putative antitoxin HigA2	2266805	2267110	306	Reverse	cytoplasmic	regulatory proteins
2064	AYJ03_010650	Putative toxin HigB2	2267119	2267724	606	Reverse	cytoplasmic	conserved hypotheticals
2065	AYJ03_010655	hypothetical protein	2267749	2268108	360	Reverse	integral_membrane	conserved hypotheticals
2069	AYJ03_010675	Putative DNA repair helicase RadD	2268693	2270240	4821	Reverse	cytoplasmic	conserved hypotheticals
2070	AYJ03_010680	putative cation efflux system protein	2270750	2271748	999	Reverse	integral_membrane	cell wall and cell processes
2071	AYJ03_010685	Universal stress protein	2271863	2272747	885	Reverse	integral_membrane	virulence, detoxification, adaptation
2072	AYJ03_010690	Hypoxia sensor histidine kinase response regulator DosT	2272787	2274508	1722	Reverse	cytoplasmic	regulatory proteins
2073	AYJ03_010695	Universal stress protein	2274569	2275408	840	Reverse	integral_membrane	virulence, detoxification, adaptation
2074	AYJ03_010700	Putative ATP-dependent 6-phosphofructokinase isozyme 2	2275405	2276424	1020	Reverse	integral_membrane	intermediary metabolism and respiration
2075	AYJ03_010705	Putative phosphoribosyl transferase	2276441	2278486	2046	Reverse	cytoplasmic	conserved hypotheticals
2076	AYJ03_010710	Alpha-crystallin	2278498	2278932	435	Reverse	cytoplasmic	virulence, detoxification, adaptation
2077	AYJ03_010715	Putative NAD(P)H nitroreductase acg	2279129	2280124	996	Forward	cytoplasmic	conserved hypotheticals
[truncated: 1,863 more rows]
