# Supplementary material for: Dataset of complete genome assembly and analysis of mycobacterium tuberculosis strain SIT745/EAI1-MYS
Source: Data Brief. 2020 Jun 30;31:105949. doi: 10.1016/j.dib.2020.105949 (PMC7339031; doi:10.1016/j.dib.2020.105949)
Supplement: Supplementary file 3 [file mmc3.xlsx]

## Sheet: PATRIC_subsystems
List of Superclass, Subsystems and Genes Counts of M. tuberculosis SIT745/EAI1-MYS strain
Superclass	Subsystem	genes		Subsystem	genes
Cell Envelope	12	77	Cell Envelope, Capsule and Slime layer	12	77
Cellular Processes	15	150	Cell Cycle, Cell Division and Death	12	149
			Prokaryotic cell type differentiation	3	1
DNA Processing	17	81	DNA Processing	17	81
Energy	28	203	Energy and Precursor Metabolites Generation	16	111
			Respiration	12	92
Membrane Transport	14	130	Membrane Transport	14	130
Metabolism	92	716	Amino Acids and Derivatives	26	153
			Carbohydrates	5	30
			Cofactors, Vitamins, Prosthetic Groups	27	282
			Fatty Acids, Lipids, and Isoprenoids	18	133
			Iron acquisition and metabolism	1	30
			Metabolite damage and its repair or mitigation	4	14
			Nitrogen Metabolism	1	5
			Nucleosides and Nucleotides	8	47
			Phosphate Metabolism	1	14
			Sulfur Metabolism	1	8
Miscellaneous	5	46	Miscellaneous	5	46
Protein Processing	41	218	Protein Fate (folding, modification, targeting, degradation)	11	59
			Protein Synthesis	30	159
Regulation And Cell Signaling	4	14	Regulation And Cell Signaling	4	14
RNA Processing	9	33	RNA Processing	9	33
Stress Response, Defense, Virulence	35	193	Stress Response, Defense, Virulence	35	193
Undefined	5	39	Clustering-based subsystems	4	18
			Fatty Acids, Lipids, and Isoprenoids	1	21
Total				277	1900
	Superclass	Class	Subclass	Subsystem Name	Gene Count	Role Count	Active
1	Protein Processing	Protein Synthesis	Ribosome biogenesis	Ribosome LSU, bacterial	36	33	active
2	RNA Processing	RNA Processing	RNA processing and modification	RNA processing and degradation, bacterial	7	7	active
3	Metabolism	Amino Acids and Derivatives	Arginine; urea cycle, creatine, polyamines	Arginine biosynthesis via N-acetyl-L-citrulline	7	8	active
4	Metabolism	Amino Acids and Derivatives	Branched-chain amino acids	HMG CoA Synthesis	4	4	likely
5	Metabolism	Amino Acids and Derivatives	Glutamine, glutamate, aspartate, asparagine; ammonia assimilation	Glutamate dehydrogenases	1	1	active
6	Metabolism	Cofactors, Vitamins, Prosthetic Groups	Biotin	Biotin synthesis & utilization	28	9	active
7	Protein Processing	Protein Synthesis	Aminoacyl-tRNA-synthetases	tRNA aminoacylation, Asp	1	2	active
8	Stress Response, Defense, Virulence	Stress Response, Defense and Virulence	Stress Response	Glutathione analogs: mycothiol	9	10	active
9	Cellular Processes	Cell Cycle, Cell Division and Death	Programmed Cell Death and Toxin-antitoxin Systems	Toxin-Antitoxin MT1	46	3	active
10	Metabolism	Iron acquisition and metabolism	Siderophores	Siderophore Mycobactin	30	20	active
11	Metabolism	Amino Acids and Derivatives	Lysine, threonine, methionine, and cysteine	Diaminopimelate Synthesis	9	9	active
12	Metabolism	Cofactors, Vitamins, Prosthetic Groups	Tetrapyrroles	Heme Biosynthesis: protoporphyrin-, coproporphyrin- and siroheme-dependent pathways	14	15	active
13		Clustering-based subsystems	Lysine Biosynthesis	Peptidase clustering with DAP	7	7	active
14	Metabolism	Fatty Acids, Lipids, and Isoprenoids	Steroids and Hopanoids	Cholesterol catabolism	21	25	active
15	Stress Response, Defense, Virulence	Stress Response, Defense and Virulence	Invasion and intracellular resistance	Cell invasion-related virulence operon MCE	46	15	active
16	Metabolism	Cofactors, Vitamins, Prosthetic Groups	Lipoic acid	Lipoic acid metabolism	7	7	active
17	Stress Response, Defense, Virulence	Stress Response, Defense and Virulence	Resistance to antibiotics and toxic compounds	Antibiotic targets in DNA processing	2	2	active
18	Cell Envelope	Cell Envelope, Capsule and Slime layer	Cell wall of Mycobacteria	Mycolic acid synthesis 2	9	9	active
19	DNA Processing	DNA Processing	DNA uptake, competence	DNA internalization-related cluster	8	8	active
20	Miscellaneous	Miscellaneous		Mycobacterial FadE proteins Acyl-CoA dehydrogenase	35	37	active
21	Metabolism	Carbohydrates	C-1 compound metabolism	S-Adenosyl-L-homocysteine recycling	7	6	active
22	Protein Processing	Protein Fate (folding, modification, targeting, degradation)	Protein folding	Protein chaperones	7	6	active
23	DNA Processing	DNA Processing	DNA repair	DNA repair, bacterial UvrD and related helicases	2	2	active
24	Metabolism	Amino Acids and Derivatives	Branched-chain amino acids	Branched-Chain Amino Acid Biosynthesis	13	12	active
25	Metabolism	Fatty Acids, Lipids, and Isoprenoids	Phospholipids	Cardiolipin biosynthesis	2	2	active
26	Metabolism	Carbohydrates	C-1 compound metabolism	One-carbon metabolism by tetrahydropterines	3	4	likely
27	Protein Processing	Protein Synthesis	Ribosome biogenesis	Ribosomal proteins, single-copy	42	42	active
28	Protein Processing	Protein Synthesis	Translation	Translation termination factors, bacterial	8	7	active
29	Membrane Transport	Membrane Transport	Protein secretion system, Type VII	ESAT-6 proteins secretion system in Firmicutes and Actinobacteria	4	4	likely
30	Stress Response, Defense, Virulence	Stress Response, Defense and Virulence	Stress Response: Heat/cold shock	Heat shock dnaK gene cluster extended	13	12	active
31	Metabolism	Fatty Acids, Lipids, and Isoprenoids	Isoprenoids	Nonmevalonate Branch of Isoprenoid Biosynthesis	9	7	active
32	Metabolism	Cofactors, Vitamins, Prosthetic Groups	Biotin	Biotin biosynthesis	26	7	active
33	Protein Processing	Protein Synthesis	Translation	Translation initiation factors, bacterial	5	5	active
34	Metabolism	Carbohydrates	Polysaccharides	Glycogen metabolism	7	7	active
35	DNA Processing	DNA Processing	DNA uptake, competence	DNA processing cluster	3	3	active
36	Stress Response, Defense, Virulence	Stress Response, Defense and Virulence		Mycobacterial lipoproteins (LPR group)	18	18	active
37	Metabolism	Nucleosides and Nucleotides	Purines	IMP and Xanthine conversion to XMP and GMP module	3	4	active
38	Metabolism	Cofactors, Vitamins, Prosthetic Groups	Tetrapyrroles	Metal chelatases	10	11	active
39	Protein Processing	Protein Fate (folding, modification, targeting, degradation)	Protein targeting, sorting, translocation	Twin-arginine translocation system	3	3	active
40	Energy	Energy and Precursor Metabolites Generation	Central Metabolism	Pyruvate metabolism I: anaplerotic reactions, PEP	8	6	active
41	Protein Processing	Protein Fate (folding, modification, targeting, degradation)	Protein targeting, sorting, translocation	Encapsulation of DyP-type peroxidase or ferritin-like protein oligomers	3	3	active
42	Metabolism	Amino Acids and Derivatives	Glutamine, glutamate, aspartate, asparagine; ammonia assimilation	Glutamine synthetases	2	1	active
43	Membrane Transport	Membrane Transport	Protein secretion system, Type VII	ESAT-6 proteins secretion system in Mycobacteria (locus ESX-2)	12	12	active
44	Metabolism	Fatty Acids, Lipids, and Isoprenoids	Fatty acids	Acyl carrier protein	4	2	active
45	Cell Envelope	Cell Envelope, Capsule and Slime layer	Cell wall of Mycobacteria	Biosynthesis of Arabinogalactan in Mycobacteria	14	14	active
46	Metabolism	Fatty Acids, Lipids, and Isoprenoids	Fatty acids	Mycobacterial FadD proteins (fatty acid CoA- and AMP- ligases)	24	20	active
47	Cellular Processes	Cell Cycle, Cell Division and Death		Bacterial cell division related cluster 2	4	4	active
48	Metabolism	Cofactors, Vitamins, Prosthetic Groups	Folate and pterines	Molybdenum cofactor biosynthesis	24	14	active
49	Metabolism	Cofactors, Vitamins, Prosthetic Groups	Tetrapyrroles	Cobalamin synthesis from Cob(II)yrinate a,c diamide	9	11	active
50	Cell Envelope	Cell Envelope, Capsule and Slime layer	Cell wall of Mycobacteria	Mycobacterial cell wall virulence lipid phthiocerol dimycocerosate (PDIM)	14	12	active
51	Membrane Transport	Membrane Transport	Protein secretion system, Type VII	ESAT-6 proteins secretion system in Mycobacteria (locus ESX-4)	7	7	active
52	Membrane Transport	Membrane Transport	Multidrug efflux systems	Mycobacterial multidrug efflux systems implicated in AMR	10	9	active
53	Metabolism	Amino Acids and Derivatives	Alanine, serine, and glycine	D-3-phosphoglycerate to phosphoserine module	7	3	active
54	Metabolism	Cofactors, Vitamins, Prosthetic Groups	Mycofactocin	Mycofactocin system cluster	8	8	active
55	Metabolism	Phosphate Metabolism		High affinity phosphate transporter and control of PHO regulon	14	8	active
56	DNA Processing	DNA Processing	DNA repair	DNA repair, bacterial	18	15	active
57	Metabolism	Amino Acids and Derivatives		Amino acid racemase	3	3	active
58	Energy	Respiration	Biogenesis of respiratory chain components	Biogenesis of cytochrome c oxidases	4	4	active
59	Metabolism	Cofactors, Vitamins, Prosthetic Groups	Tetrapyrroles	Mycobacterial heme acquisition system	7	7	active
60	Stress Response, Defense, Virulence	Stress Response, Defense and Virulence	Resistance to antibiotics and toxic compounds	Antibiotic targets in transcription	3	3	active
61	Cell Envelope	Cell Envelope, Capsule and Slime layer	Cell wall of Mycobacteria	Phosphatidylinositol mannosides biosynthesis related cluster	7	7	active
62	Metabolism	Metabolite damage and its repair or mitigation		Nudix proteins (nucleoside triphosphate hydrolases)	5	5	active
63	Protein Processing	Protein Fate (folding, modification, targeting, degradation)	Protein targeting, sorting, translocation	Twin-arginine translocation system related cluster	28	10	active
64	Metabolism	Amino Acids and Derivatives	Lysine, threonine, methionine, and cysteine	Cysteine synthesis	17	18	active
65	Metabolism	Fatty Acids, Lipids, and Isoprenoids	Isoprenoids	Isoprenoid Biosynthesis: Interconversions	3	2	active
66	Membrane Transport	Membrane Transport	Protein secretion system, Type VII	ESAT-6 proteins secretion system in Mycobacteria (locus ESX-1)	23	20	active
67	Membrane Transport	Membrane Transport	Multidrug efflux systems	Mycobacterial lipid and multidrug efflux system proteins MmpL, MmpS	19	17	active
68	Metabolism	Amino Acids and Derivatives	Histidine Metabolism	Histidine Biosynthesis	12	11	active
69	Metabolism	Amino Acids and Derivatives	Lysine, threonine, methionine, and cysteine	Aspartate to Threonine Module	5	5	active
70	Protein Processing	Protein Synthesis	Ribosome biogenesis	Ribosomal proteins, zinc requirement	12	18	active
71	Metabolism	Cofactors, Vitamins, Prosthetic Groups	Tetrapyrroles	Cobalamin synthesis, Precorin-2 to Cob(II)yrinate a,c diamide, aerobic	9	8	active
72	Cellular Processes	Cell Cycle, Cell Division and Death		Bacterial checkpoint-control-related cluster	1	1	active
73	Energy	Respiration	Electron donating reactions	Succinate dehydrogenase and Fumarate reductase cpmlexes	10	8	active
74	Cellular Processes	Cell Cycle, Cell Division and Death	Programmed Cell Death and Toxin-antitoxin Systems	Phd-Doc, YdcE-YdcD toxin-antitoxin (programmed cell death) systems	13	4	active
75	Cellular Processes	Cell Cycle, Cell Division and Death	Programmed Cell Death and Toxin-antitoxin Systems	Toxin-Antitoxin system HigAB	6	2	active
76	Cell Envelope	Cell Envelope, Capsule and Slime layer	Capsule and Slime layer	Protein-O-mannosyltransferase and 16S rRNA (cytidine(1402)-2'-O)-methyltransferase cluster	2	2	active
77	Energy	Respiration	Biogenesis of respiratory chain components	NiFe hydrogenase maturation	1	1	active
78	Protein Processing	Protein Synthesis	Aminoacyl-tRNA-synthetases	tRNA aminoacylation, Gln	5	6	active
79	Protein Processing	Protein Synthesis	Aminoacyl-tRNA-synthetases	tRNA aminoacylation, Asn	5	6	active
80	Energy	Respiration	Electron donating reactions	Respiratory Complex I	14	14	active
81	Membrane Transport	Membrane Transport	Protein secretion system, Type VII	ESAT-6 proteins secretion system in Mycobacteria (locus ESX-3)	11	11	active
82	Stress Response, Defense, Virulence	Stress Response, Defense and Virulence	Stress Response	Ergothioneine biosynthesis	5	5	active
83	Energy	Energy and Precursor Metabolites Generation	Central Metabolism	Glyoxylate bypass	7	6	active
84	Energy	Respiration	Biogenesis of respiratory chain components	Heme O and Heme A biosynthesis (with selected terminal oxidases)	8	8	active
85	Metabolism	Amino Acids and Derivatives	Alanine, serine, and glycine	Glycine cleavage system	4	4	active
86	Regulation And Cell Signaling	Regulation and Cell signaling		Cell envelope-associated LytR-CpsA-Psr transcriptional attenuators	4	1	active
87	DNA Processing	DNA Processing	DNA repair	DNA Repair Base Excision	15	11	active
88	DNA Processing	DNA Processing	DNA replication	DNA topoisomerases, Type II, ATP-dependent	2	2	active
89	Cellular Processes	Cell Cycle, Cell Division and Death		FtsEX cell-division-associated signaling system	9	4	active
90	Metabolism	Carbohydrates	Monosaccharides	GDP-fucose to mannose-1P module	6	3	likely
91	DNA Processing	DNA Processing	DNA repair	DNA repair system including RecA, MutS and a hypothetical protein	3	3	active
92	Cellular Processes	Cell Cycle, Cell Division and Death	Programmed Cell Death and Toxin-antitoxin Systems	Nucleoside triphosphate pyrophosphohydrolase MazG	1	1	active
93	Metabolism	Fatty Acids, Lipids, and Isoprenoids	Phospholipids	Glycerolipid and Glycerophospholipid Metabolism in Bacteria	28	14	active
94		Fatty Acids, Lipids, and Isoprenoids	Unsaturated fatty acids	Delta(6)-desaturase containing cluster	21	6	active
95	Stress Response, Defense, Virulence	Stress Response, Defense and Virulence	Stress Response	Cluster containing Glutathione synthetase	3	3	likely
96	RNA Processing	RNA Processing	RNA processing and modification	YrdC-YciO-Sua5 and associated protein families	6	6	active
97	Stress Response, Defense, Virulence	Stress Response, Defense and Virulence	Resistance to antibiotics and toxic compounds	Beta-lactamases Ambler class A	1	1	active
98	Energy	Energy and Precursor Metabolites Generation	Central Metabolism	Pyruvate Alanine Serine Interconversions	8	9	active
99	Metabolism	Carbohydrates	Di- and oligosaccharides	Galactose utilization	7	3	active
100	Stress Response, Defense, Virulence	Stress Response, Defense and Virulence	Resistance to antibiotics and toxic compounds	Antibiotic targets in cell wall biosynthesis	6	6	active
101	Metabolism	Nucleosides and Nucleotides	Pyrimidines	De Novo Pyrimidine Synthesis	9	9	active
102	Metabolism	Fatty Acids, Lipids, and Isoprenoids	Fatty acids	Fatty Acid Biosynthesis cluster	6	4	active
103	Cellular Processes	Cell Cycle, Cell Division and Death		Cell division initiation related cluster	19	16	active
104	Metabolism	Cofactors, Vitamins, Prosthetic Groups	NAD and NADP	NAD and NADP cofactor biosynthesis global	14	15	active
105	Metabolism	Nucleosides and Nucleotides		Ribonucleotide reduction	7	6	active
106	Energy	Respiration	Biogenesis of respiratory chain components	Biogenesis of c-type cytochromes	11	9	active
107	Metabolism	Amino Acids and Derivatives	Proline and 4-hydroxyproline	Proline, 4-hydroxyproline uptake and utilization	4	4	active
108	Metabolism	Amino Acids and Derivatives	Aromatic amino acids and derivatives	Chorismate Synthesis	11	11	active
109	Metabolism	Cofactors, Vitamins, Prosthetic Groups	Folate and pterines	Folate biosynthesis cluster	14	13	active
110	Metabolism	Cofactors, Vitamins, Prosthetic Groups	NAD and NADP	NAD and NADP cofactor biosynthesis bacterial	14	15	active
111	Cellular Processes	Cell Cycle, Cell Division and Death		Cell division cluster	25	24	active
112	Protein Processing	Protein Synthesis	Aminoacyl-tRNA-synthetases	tRNA aminoacylation, Glu	1	2	active
113	DNA Processing	DNA Processing	DNA repair	DNA repair, bacterial RecBCD pathway	5	5	active
114	Protein Processing	Protein Synthesis	Aminoacyl-tRNA-synthetases	tRNA aminoacylation, Ile	1	1	active
115	RNA Processing	RNA Processing	Transcription	RNA polymerase, bacterial	4	4	active
116	Energy	Energy and Precursor Metabolites Generation	Central Metabolism	Pentose phosphate pathway	10	8	active
117	Protein Processing	Protein Synthesis	Translation	Translation elongation factors, bacterial	8	8	active
118	Membrane Transport	Membrane Transport	Cation transporters	Copper Transport System	9	4	likely
119	Metabolism	Amino Acids and Derivatives	Proline and 4-hydroxyproline	Proline biosynthesis (for review)	11	12	active
120	Stress Response, Defense, Virulence	Stress Response, Defense and Virulence	Resistance to antibiotics and toxic compounds	Mechanisms of PAS resistance	7	7	active
121	Metabolism	Amino Acids and Derivatives	Aromatic amino acids and derivatives	Phenylalanine and Tyrosine synthesis 1	5	5	active
122	DNA Processing	DNA Processing		Type I restriction-modification systems	3	3	active
123	Metabolism	Fatty Acids, Lipids, and Isoprenoids	Fatty acids	Fatty Acid Biosynthesis FASII	12	11	active
124	Energy	Energy and Precursor Metabolites Generation	Central Metabolism	Methylglyoxal Metabolism	6	3	likely
125	Protein Processing	Protein Synthesis	Aminoacyl-tRNA-synthetases	tRNA aminoacylation, Lys	2	3	active
126	Metabolism	Nucleosides and Nucleotides	Purines	DeNovo Purine Biosynthesis	18	20	active
127	Metabolism	Nitrogen Metabolism		Denitrifying reductase gene clusters	5	4	likely
128	Energy	Energy and Precursor Metabolites Generation	Central Metabolism	TCA Cycle	16	13	active
129	Metabolism	Cofactors, Vitamins, Prosthetic Groups	Pyridoxine	Pyridoxin (Vitamin B6) Biosynthesis	9	7	active
130	Protein Processing	Protein Fate (folding, modification, targeting, degradation)	Protein degradation	Putative TldE-TldD proteolytic complex	2	2	active
131	Cellular Processes	Cell Cycle, Cell Division and Death	Programmed Cell Death and Toxin-antitoxin Systems	MazEF toxin-antitoxing (programmed cell death) system	10	4	active
132	Energy	Energy and Precursor Metabolites Generation	Central Metabolism	Pyruvate metabolism II: acetyl-CoA, acetogenesis from pyruvate	11	8	active
133	Energy	Energy and Precursor Metabolites Generation	Central Metabolism	Dehydrogenase complexes	10	11	active
134	Metabolism	Fatty Acids, Lipids, and Isoprenoids	Fatty acids	Acyl-CoA thioesterase II	3	2	active
135	Metabolism	Cofactors, Vitamins, Prosthetic Groups	Lipoic acid	Lipoylated proteins	11	12	active
136	Metabolism	Cofactors, Vitamins, Prosthetic Groups	Folate and pterines	Folate Biosynthesis	19	18	active
137	DNA Processing	DNA Processing	DNA recombination	RuvABC plus a hypothetical	4	4	active
138	Metabolism	Nucleosides and Nucleotides	Purines	Purine nucleotide synthesis regulator	3	3	active
139	Energy	Energy and Precursor Metabolites Generation	Central Metabolism	Glycolysis and Gluconeogenesis	15	13	active
140	Metabolism	Metabolite damage and its repair or mitigation		Damaged nicotinamide nucleotide NAD(P)HX repair	1	2	active
141	Metabolism	Amino Acids and Derivatives	Lysine, threonine, methionine, and cysteine	Cysteine dioxygenase containing cluster 1	3	3	active
142	Protein Processing	Protein Fate (folding, modification, targeting, degradation)	Protein folding	Chaperones GroEL GroES and Thermosome	8	6	active
143	Stress Response, Defense, Virulence	Stress Response, Defense and Virulence	Resistance to antibiotics and toxic compounds	Resistance to Daptomycin	5	3	active
144	Metabolism	Amino Acids and Derivatives	Proline and 4-hydroxyproline	Proline Synthesis	3	3	active
145		Clustering-based subsystems	Cell Division	Cell division related cluster including coaD	5	5	likely
146	Energy	Respiration	ATP synthases	F0F1-type ATP synthase	9	10	active
147	Energy	Energy and Precursor Metabolites Generation	Fermentation	Fermentations: Lactate	3	3	active
148	Stress Response, Defense, Virulence	Stress Response, Defense and Virulence	Resistance to antibiotics and toxic compounds	Resistance to Ethionamide and Isoniazid	6	6	active
149	Metabolism	Cofactors, Vitamins, Prosthetic Groups	Coenzyme A	Coenzyme A Biosynthesis cluster	7	7	active
150	Membrane Transport	Membrane Transport	Cation transporters	Potassium-transporting ATPase	5	5	active
151	Metabolism	Fatty Acids, Lipids, and Isoprenoids	Fatty acids	Mycobacterial gene cluster associated with resistance against FAS-II antibiotics	3	3	active
152	Metabolism	Cofactors, Vitamins, Prosthetic Groups	Tetrapyrroles	Cobalamin synthesis	9	11	active
153	DNA Processing	DNA Processing	DNA repair	DNA repair, UvrABC system	3	3	active
154	Stress Response, Defense, Virulence	Stress Response, Defense and Virulence	Resistance to antibiotics and toxic compounds	Actinobacterial signal transduction system MtrAB-LpqB	3	3	active
155	Metabolism	Amino Acids and Derivatives	Arginine; urea cycle, creatine, polyamines	Polyamine Metabolism	4	3	likely
156	Metabolism	Amino Acids and Derivatives	Arginine; urea cycle, creatine, polyamines	Urease subunits	6	6	active
157	Cell Envelope	Cell Envelope, Capsule and Slime layer	Cell wall of Mycobacteria	Cell wall-associated cluster in Mycobacterium	12	9	active
158	Metabolism	Cofactors, Vitamins, Prosthetic Groups	Biotin	Biotin synthesis cluster	7	7	active
159	Energy	Respiration	Biogenesis of respiratory chain components	Heme O and Heme A biosynthesis	2	2	active
160	DNA Processing	DNA Processing	DNA repair	DNA repair, bacterial RecFOR pathway	7	6	active
161	Energy	Respiration	Electron donating reactions	NADH ubiquinone oxidoreductase	14	14	active
162	Metabolism	Cofactors, Vitamins, Prosthetic Groups	Riboflavin, FMN, FAD	Riboflavin, FMN and FAD metabolism with fusion events	8	10	active
163	Stress Response, Defense, Virulence	Stress Response, Defense and Virulence	Resistance to antibiotics and toxic compounds	Resistance to Ethambutol	4	4	active
164	RNA Processing	RNA Processing	RNA processing and modification	rRNA modification related cluster including tlyA	6	6	likely
165	Membrane Transport	Membrane Transport	ABC transporters	Dpp dipeptide ABC transport system	10	10	likely
166	Protein Processing	Protein Synthesis	Translation	Programmed frameshift	1	1	active
167	Stress Response, Defense, Virulence	Stress Response, Defense and Virulence	Stress Response: Heat/cold shock	Cold shock proteins of CSP family	2	2	active
168	Cellular Processes	Cell Cycle, Cell Division and Death	Programmed Cell Death and Toxin-antitoxin Systems	Possible new toxin-antitoxin system including DivIC	2	2	active
169	Cellular Processes	Cell Cycle, Cell Division and Death		Macromolecular synthesis operon	5	5	likely
170	Metabolism	Cofactors, Vitamins, Prosthetic Groups	Coenzyme F420	Coenzyme F420 synthesis	5	7	active
171	Stress Response, Defense, Virulence	Stress Response, Defense and Virulence	Stress Response	Universal stress protein family	9	1	active
172	Metabolism	Metabolite damage and its repair or mitigation		D-tyrosyl-tRNA(Tyr) deacylase	1	1	active
173	Metabolism	Sulfur Metabolism		Sulfurtransferase and Ssec cluster	8	2	active
174	Membrane Transport	Membrane Transport	Protein secretion system, Type VII	ESAT-6 protein secretion system in Mycobacteria (locus ESX-5)	9	9	active
175		Clustering-based subsystems	Cell Division	Cell division related cluster	4	4	likely
176	Metabolism	Nucleosides and Nucleotides		Adenosyl nucleosidases	3	3	active
177	Energy	Respiration		Quinone oxidoreductase family	3	1	active
178	Protein Processing	Protein Synthesis	Aminoacyl-tRNA-synthetases	tRNA aminoacylation, Thr	1	1	active
179	Protein Processing	Protein Synthesis		Universal GTPases	13	13	active
180	Metabolism	Amino Acids and Derivatives	Alanine, serine, and glycine	L-serine dehydratase subunits	1	2	active
181	RNA Processing	RNA Processing	RNA processing and modification	RNA pseudouridine synthases	5	5	active
182	Stress Response, Defense, Virulence	Stress Response, Defense and Virulence	Host-pathogen interactions	Hydrolysis of sphingomyelin	6	2	active
183	Protein Processing	Protein Synthesis	Aminoacyl-tRNA-synthetases	tRNA aminoacylation, Phe	2	2	active
184	Cell Envelope	Cell Envelope, Capsule and Slime layer	Cell wall of Mycobacteria	Outer membrane porins in Mycobacteria	1	1	active
185	Stress Response, Defense, Virulence	Stress Response, Defense and Virulence	Stress Response	Protection from Reactive Oxygen Species	2	2	active
186	Metabolism	Amino Acids and Derivatives	Glutamine, glutamate, aspartate, asparagine; ammonia assimilation	Aspartate to Homoserine module	3	3	active
187	Regulation And Cell Signaling	Regulation and Cell signaling	Acetylation_deacetylation	Post-translational modification of proteins	4	4	active
188	Metabolism	Amino Acids and Derivatives	Lysine, threonine, methionine, and cysteine	Lysine DAP biosynthetic pathway	9	9	active
189	Cellular Processes	Cell Cycle, Cell Division and Death	Programmed Cell Death and Toxin-antitoxin Systems	YoeB-YefM toxin-antitoxin system	6	4	active
190	Stress Response, Defense, Virulence	Stress Response, Defense and Virulence		Isoniazid inductible proteins cluster	7	6	active
191	Metabolism	Fatty Acids, Lipids, and Isoprenoids	Fatty acids	Putative oxidase COG2907	2	2	likely
192	Membrane Transport	Membrane Transport	Cation transporters	Magnesium transport	6	4	active
193	Metabolism	Nucleosides and Nucleotides	Purines	Nucleoside uptake and degradation cluster	3	3	active
194	Metabolism	Metabolite damage and its repair or mitigation		Metabolite repair	7	8	active
195	Stress Response, Defense, Virulence	Stress Response, Defense and Virulence	Resistance to antibiotics and toxic compounds	Aminoglycoside modifying enzymes: N-acetyltransferases	1	1	active
196	Metabolism	Fatty Acids, Lipids, and Isoprenoids	Isoprenoids	Acyclic terpene utilization	6	7	active
197	Metabolism	Cofactors, Vitamins, Prosthetic Groups	Tetrapyrroles	Cob(I)alamin adenosyltransferase	1	1	active
198	Energy	Respiration	Electron donating reactions	NADH ubiquinone oxidoreductase vs. multi-subunit cation antiporter	14	14	active
199	Metabolism	Cofactors, Vitamins, Prosthetic Groups	Fe-S clusters	Fe-S cluster assembly	9	8	active
200	Cell Envelope	Cell Envelope, Capsule and Slime layer	Cell wall of Mycobacteria	Activation of fatty acids as acyl-adenylates cluster subgroup FadD10	6	6	active
201	Energy	Energy and Precursor Metabolites Generation	Central Metabolism	Anaerobic module of TCA	5	3	active
202	Stress Response, Defense, Virulence	Stress Response, Defense and Virulence	Resistance to antibiotics and toxic compounds	Transcriptional regulators implicated in bedaquiline tolerance	2	2	active
203	Metabolism	Fatty Acids, Lipids, and Isoprenoids	Fatty acids	Enoyl-[ACP] reductases disambiguation	2	2	active
204	Miscellaneous	Miscellaneous		Nickel-requiring	3	3	active
205	Stress Response, Defense, Virulence	Stress Response, Defense and Virulence	Stress Response: Osmotic stress	Betaine biosynthesis from glycine	2	1	likely
206	Cell Envelope	Cell Envelope, Capsule and Slime layer	Capsule and Slime layer	dTDP-rhamnose synthesis	5	5	active
207	Protein Processing	Protein Synthesis	Aminoacyl-tRNA-synthetases	tRNA aminoacylation, Arg	1	1	active
208	Stress Response, Defense, Virulence	Stress Response, Defense and Virulence	Resistance to antibiotics and toxic compounds	Antibiotic targets in protein synthesis	5	5	active
209	Membrane Transport	Membrane Transport	ABC transporters	AttEFGH ABC Transport System	3	4	active
210	RNA Processing	RNA Processing	RNA processing and modification	Ribonuclease H	2	2	active
211	RNA Processing	RNA Processing	RNA processing and modification	ATP-dependent RNA helicases, bacterial	1	1	active
212	Membrane Transport	Membrane Transport	Cation transporters	Copper uptake system CopCD	2	2	active
213	Metabolism	Fatty Acids, Lipids, and Isoprenoids	Phospholipids	Lipid orphans	1	1	active
214	DNA Processing	DNA Processing	DNA recombination	Replication-associated recombination protein RarA	2	2	active
215	Cellular Processes	Prokaryotic cell type differentiation	Sporulation	Sporulation-associated proteins with broader functions	1	1	active
216	Stress Response, Defense, Virulence	Stress Response, Defense and Virulence		PE multigene family in Mycobacterium tuberculosis complex (MTBC)	2	2	likely
217	Metabolism	Fatty Acids, Lipids, and Isoprenoids	Fatty acids	Mycobacterial HadABC proteins ((3R)-hydroxyacyl-ACP dehydrates of FASII)	3	3	active
218	Energy	Energy and Precursor Metabolites Generation	Central Metabolism	Glycolate, glyoxylate interconversions	2	2	active
219	Cellular Processes	Cell Cycle, Cell Division and Death	Stationary phase, Dormancy, Persistence	Mycobacterial signal transduction system MprAB required for persistent infections	2	2	active
220	Miscellaneous	Miscellaneous		Archease	1	1	active
221	Metabolism	Cofactors, Vitamins, Prosthetic Groups	Thiamin	Thiamin, thiazole, hydroxymethylpyrimidine salvage and uptake	1	1	active
222	DNA Processing	DNA Processing	DNA repair	RecA and RecX	2	2	active
223	Protein Processing	Protein Synthesis	Aminoacyl-tRNA-synthetases	tRNA aminoacylation, His	1	1	active
224	Protein Processing	Protein Fate (folding, modification, targeting, degradation)	Protein processing and modification	Ribosomal protein S5p acylation	2	2	active
225	Miscellaneous	Miscellaneous		Carbonic anhydrase	6	5	active
226	Energy	Energy and Precursor Metabolites Generation	Central Metabolism	2-oxoglutarate dehydrogenase	2	3	active
227	Metabolism	Cofactors, Vitamins, Prosthetic Groups	Quinone cofactors	Menaquinone biosynthesis from chorismate via 1,4-dihydroxy-2-naphthoate	7	7	active
228	Metabolism	Cofactors, Vitamins, Prosthetic Groups	Coenzyme A	Coenzyme A	3	4	active
229	Stress Response, Defense, Virulence	Stress Response, Defense and Virulence	Invasion and intracellular resistance	M. tuberculosis complex-specific locus aprABC, adaptation to phagosome	4	3	active
230	Protein Processing	Protein Synthesis	Ribosome biogenesis	Ribosome activity modulation	2	1	active
231	Stress Response, Defense, Virulence	Stress Response, Defense and Virulence		Hfl operon	2	2	active
232	Regulation And Cell Signaling	Regulation and Cell signaling		G-protein-coupled receptor (GPCR) system in Actinobacteria	4	4	active
233	Protein Processing	Protein Synthesis	Aminoacyl-tRNA-synthetases	tRNA aminoacylation, Pro	1	1	active
234	Protein Processing	Protein Synthesis	Aminoacyl-tRNA-synthetases	tRNA aminoacylation, Trp	1	1	active
235	Protein Processing	Protein Fate (folding, modification, targeting, degradation)	Protein folding	Periplasmic disulfide interchange	1	1	likely
236	Energy	Respiration	Electron accepting reactions	Cytochrome d ubiquinol oxidase operon	2	2	active
237	Protein Processing	Protein Synthesis	Aminoacyl-tRNA-synthetases	tRNA aminoacylation, Met	1	1	active
238	Cell Envelope	Cell Envelope, Capsule and Slime layer	Capsule and Slime layer	Lipid-linked oligosaccharide synthesis related cluster	3	3	likely
239	Metabolism	Fatty Acids, Lipids, and Isoprenoids	Phospholipids	Inositol-containing phospholipids	2	3	active
240	Metabolism	Amino Acids and Derivatives	Proline and 4-hydroxyproline	A Hypothetical Protein Related to Proline Metabolism	3	3	active
241	Cell Envelope	Cell Envelope, Capsule and Slime layer	Cell wall of Mycobacteria	Galactosamine Substituent of Arabinogalactan in Mycobacteria	3	3	active
242	RNA Processing	RNA Processing	RNA processing and modification	Methylthiotransferases	1	1	active
243	Energy	Energy and Precursor Metabolites Generation	Fermentation	Acetoin, butanediol metabolism	3	3	likely
244	DNA Processing	DNA Processing	DNA repair	DNA repair, bacterial SbcCD exonuclease	2	2	active
245	RNA Processing	RNA Processing	RNA processing and modification	tRNA nucleotidyltransferase	1	1	active
246	Protein Processing	Protein Synthesis	Aminoacyl-tRNA-synthetases	tRNA aminoacylation, Ala	1	1	active
247	Stress Response, Defense, Virulence	Stress Response, Defense and Virulence	Resistance to antibiotics and toxic compounds	Macrolides, lincosamides, streptogramins, ketolides, oxazolidinones (MLSKO) resistance: rRNA methylases	1	1	active
248	Protein Processing	Protein Synthesis	Aminoacyl-tRNA-synthetases	tRNA aminoacylation, Ser	1	1	active
249	Stress Response, Defense, Virulence	Stress Response, Defense and Virulence	Resistance to antibiotics and toxic compounds	Quinolone (Fluoroquinolone) resistance via Pentapeptide repeat proteins	3	3	active
250	Metabolism	Cofactors, Vitamins, Prosthetic Groups		Molybdopterin cytosine dinucleotide	2	1	active
251	Stress Response, Defense, Virulence	Stress Response, Defense and Virulence	Stress Response	Glutathione: Non-redox reactions	1	1	likely
252		Clustering-based subsystems	Clustering-based subsystems	Threonine synthase cluster	2	2	likely
253	Stress Response, Defense, Virulence	Stress Response, Defense and Virulence	Resistance to antibiotics and toxic compounds	Antibiotic targets in metabolic pathways	3	3	active
254	Stress Response, Defense, Virulence	Stress Response, Defense and Virulence	Resistance to antibiotics and toxic compounds	Cluster related to PAS - para-aminosalicylic acid resistance	5	5	active
255	Stress Response, Defense, Virulence	Stress Response, Defense and Virulence	Stress Response	Possible stress related actinobacterial cluster	2	2	likely
256	Regulation And Cell Signaling	Regulation and Cell signaling		Stringent Response, (p)ppGpp metabolism	2	3	active
257	Protein Processing	Protein Fate (folding, modification, targeting, degradation)	Protein processing and modification	Peptide methionine sulfoxide reductase	2	2	active
258	Cell Envelope	Cell Envelope, Capsule and Slime layer	Peptidoglycan (Bacteria) or other polymers (Archaea)	Undecaprenyl-diphosphatases	1	1	active
259	Metabolism	Amino Acids and Derivatives	Aromatic amino acids and derivatives	Tryptophan synthesis	5	5	likely
260	Energy	Energy and Precursor Metabolites Generation	Fermentation	Acetolactate synthase subunits	2	2	active
261	Stress Response, Defense, Virulence	Stress Response, Defense and Virulence	Stress Response	Repair of Iron Centers	2	2	active
262	Protein Processing	Protein Synthesis	Translation	Trans-translation by stalled ribosomes	1	1	active
263	Energy	Energy and Precursor Metabolites Generation	Central Metabolism	Cyanobacterial bypass in the TCA	3	3	active
264	DNA Processing	DNA Processing	DNA repair	2-phosphoglycolate salvage	1	1	active
265	Protein Processing	Protein Fate (folding, modification, targeting, degradation)	Protein degradation	Protein degradation	1	1	active
266	Protein Processing	Protein Synthesis	Aminoacyl-tRNA-synthetases	tRNA aminoacylation, Cys	1	1	active
267	Stress Response, Defense, Virulence	Stress Response, Defense and Virulence	Resistance to antibiotics and toxic compounds	Resistance to Triclosan	1	1	active
268	Protein Processing	Protein Fate (folding, modification, targeting, degradation)	Protein processing and modification	Signal peptidase	2	2	active
269	Protein Processing	Protein Synthesis	Aminoacyl-tRNA-synthetases	tRNA aminoacylation, Tyr	2	2	active
270	Metabolism	Nucleosides and Nucleotides	Purines	GMP synthase	1	2	active
271	Metabolism	Fatty Acids, Lipids, and Isoprenoids	Sphingolipids	Bacterial Sphingolipids	2	2	active
272	Protein Processing	Protein Synthesis	Aminoacyl-tRNA-synthetases	tRNA aminoacylation, Gly	1	1	active
273	DNA Processing	DNA Processing	DNA repair	DNA repair, bacterial DinG and relatives	1	1	active
274	Protein Processing	Protein Synthesis	Aminoacyl-tRNA-synthetases	tRNA aminoacylation, Leu	1	1	active
275	Miscellaneous	Miscellaneous		Muconate lactonizing enzyme family	1	1	active
276	Metabolism	Amino Acids and Derivatives	Lysine, threonine, methionine, and cysteine	S-methylmethionine	1	1	active
277	Protein Processing	Protein Synthesis	Aminoacyl-tRNA-synthetases	tRNA aminoacylation, Val	1	1	active
