# Supplementary material for: Dataset of complete genome assembly and analysis of mycobacterium tuberculosis strain SIT745/EAI1-MYS
Source: Data Brief. 2020 Jun 30;31:105949. doi: 10.1016/j.dib.2020.105949 (PMC7339031; doi:10.1016/j.dib.2020.105949)
Supplement: Supplementary file 6 [file mmc6.zip › Subsystems and Genes.xls]

## Sheet: Book2
	Subsystem	genes
Regulation And Cell Signaling	4	14
Miscellaneous	5	46
Undefined	5	39
RNA Processing	9	33
Cell Envelope	12	77
Membrane Transport	14	130
Cellular Processes	15	150
DNA Processing	17	81
Energy	28	203
Stress Response, Defense, Virulence	35	193
Protein Processing	41	218
Metabolism	92	716
	277	1900
