# Supplementary material for: Dataset of complete genome assembly and analysis of mycobacterium tuberculosis strain SIT745/EAI1-MYS
Source: Data Brief. 2020 Jun 30;31:105949. doi: 10.1016/j.dib.2020.105949 (PMC7339031; doi:10.1016/j.dib.2020.105949)
Supplement: Supplementary file 7 [file mmc7.zip]

Archive with 1 entries (1 files):
- ML TREE.mtsx
